# Supplementary material for: Onecut Regulates Core Components of the Molecular Machinery for Neurotransmission in Photoreceptor Differentiation
Source: Front Cell Dev Biol. 2021 Mar 18;9:602450. doi: 10.3389/fcell.2021.602450 (PMC8012850; doi:10.3389/fcell.2021.602450)
Supplement: Supplementary file 1 [file Table_1.xlsx]

## Sheet: Suppl Table 1
Supplementary Table 1: List of Ciona genes predicted by Ensembl, specifying the Ensembl simplified code and compelte ID. Gene name and description, from NCBI annotation, are reported. Each gene is associated to: i) the log2 fold change (LOG2FC) in the OC::Act and OC::Rep RNA-Seq datasets (in yellow are highlighted the DEGs); ii) the results of BLASTx versus UniProt; iii) the orthologs (BBH) with …
				RNAseq LOG2FC (DEGs in yellow)				BLASTx vs UNIPROT Swiss-PROT		Mouse orthologs BBH		BLASTx vs ZEBRAFISH
ENSEMBL code simplified	ENSEMBL ID	ENSEMBL gene name (NCBI gene name)	ENSEMBL description (NCBI description)	OC::Act	OC::Rep	DEG in OC::Act	DEG in OC::Rep	UNIPROT accession number	UNIPROT protein description	Mouse geneID	Mouse description	Zebrafish gene name	Zebrafish description
ENS_05701	ENSCING00000005701	NA (LOC100177639)	NA (secretagogin-like)	1.43754	-1.03599	YES	YES	No hits found		Calb2	calbindin 2	calb2a	calretinin
ENS_20046	ENSCING00000020046	NA (LOC100180015)	NA (complexin-2)	1.18614	-0.998265	YES	YES	P84087	Complexin-2	Cplx2	complexin 2	cplx2	complexin-2
ENS_07348	ENSCING00000007348	NA (LOC100179868)	GTP-binding protein Di-Ras2-like	1.93238	-0.927631	YES	YES	Q5PR73	GTP-binding protein Di-Ras2	Diras2	DIRAS family, GTP-binding RAS-like 2	diras1b	PREDICTED: DIRAS family, GTP-binding RAS-like 1 isoform X1
ENS_05712	ENSCING00000005712	NA (cipc2)	Neuroendocrine convertase 2-like	1.69299	-1.10596	YES	YES	P28841	Neuroendocrine convertase 2	Pcsk2	proprotein convertase subtilisin/kexin type 2	pcsk2	neuroendocrine convertase 2 precursor
ENS_07757	ENSCING00000007757	NA (LOC100187281)	NA (sodium-dependent serotonin transporter-like)	-1.36381	-1.7403	YES	YES	O35899	Sodium-dependent serotonin transporter	Slc6a2	solute carrier family 6	slc6a4b	solute carrier family 6 (neurotransmitter transporter), member 4b
ENS_19724	ENSCING00000019724	NA (LOC100182118)	NA (probable cationic amino acid transporter)	1.04633	-1.09789	YES	YES	Q8BXR1	Probable cationic amino acid transporter	Slc7a14	solute carrier family 7	Slc7a14	PREDICTED: probable cationic amino acid transporter
ENS_06816	ENSCING00000006816	NA (syt1)	NA (synaptotagmin)	1.19614	-0.865282	YES	YES	Q5R4J5	Synaptotagmin-1	Syt2	synaptotagmin II	syt1a	PREDICTED: synaptotagmin-1 isoform X1
ENS_06770	ENSCING00000006770	NA (LOC100184025)	NA (twitchin-like)	1.29067	-0.888532	YES	YES	Q6DCD5	Transmembrane and TPR repeat-containing protein 2	Tmtc2	transmembrane and tetratricopeptide repeat containing 2	Tmtc2	PREDICTED: transmembrane and TPR repeat-containing protein 2 isoform X1
ENS_02864	ENSCING00000002864	NA (LOC100184914)	NA (ras-related protein RABA2b-like)	1.61072	-1.1054	YES	YES	O04486	Ras-related protein RABA2a			rab11al	RAB11a, member RAS oncogene family, like
ENS_21806	ENSCING00000021806	NA (LOC100187281)	NA (sodium-dependent serotonin transporter-like)	-1.48376	-2.07571	YES	YES	No hits found				slc6a4a	sodium-dependent serotonin transporter
ENS_20001	ENSCING00000020001	NA (LOC100182574)	FK506-binding protein 3	-1.33713	-0.87968	YES	YES	No hits found				trdn	PREDICTED: triadin
ENS_03816	ENSCING00000003816	NA (LOC100187530)	NA	1.04498	-0.987597	YES	YES	No hits found				No hits found
ENS_04964	ENSCING00000004964	NA (LOC100184924)	NA	1.95085	-1.01192	YES	YES	No hits found				igsf9b	PREDICTED: protein turtle homolog A
ENS_05771	ENSCING00000005771	NA (LOC100178270)	NA	2.31109	-1.79267	YES	YES	No hits found				No hits found
ENS_14534	ENSCING00000014534	NA (LOC100185519)	14-alpha-glucan-branching enzyme-like	-1.26974	-1.11045	YES	YES	Q08047	1,4-alpha-glucan-branching enzyme 2, chloroplastic/amyloplastic			gbe1b	PREDICTED: 1,4-alpha-glucan-branching enzyme isoform X1
ENS_22421	ENSCING00000022421	NA	NA	1.41717	-1.32647	YES	YES	No hits found				No hits found
ENS_22831	ENSCING00000022831	NA (LOC113475776)	NA	1.80372	-1.06372	YES	YES	No hits found				bsk146	PREDICTED: serine/threonine-protein kinase SBK1 isoform X1
ENS_23151	ENSCING00000023151	NA (LOC100180669)	NA	-2.06193	-1.14963	YES	YES	No hits found				No hits found
ENS_23426	ENSCING00000023426	NA	NA	1.1552	-1.42119	YES	YES	No hits found				No hits found
ENS_03209	ENSCING00000003209	NA (coe)	transcription factor protein	-1.12748	-0.460881	YES	NO	Q63398	Transcription factor COE1	Ebf1	early B cell factor 1	ebf3a	PREDICTED: transcription factor COE3 isoform X8
ENS_13789	ENSCING00000013789	NA (LOC100184178)	NA (voltage-dependent calcium channel subunit alpha-2/delta-3-like)	1.82383	-0.247736	YES	NO	Q8R5M3	Leucine-rich repeat-containing protein 15	Cacna2d3	calcium channel, voltage-dependent, alpha2/delta subunit 3	cacna2d3a	PREDICTED: voltage-dependent calcium channel subunit alpha-2/delta-3
ENS_04039	ENSCING00000004039	NA (neurogenin)	transcription factor protein	-1.52871	-0.321786	YES	NO	Q86AT9	Hybrid signal transduction histidine kinase I	Neurod4	neurogenic differentiation 4	neurog1	neurogenin-1
ENS_07420	ENSCING00000007420	NA (LOC100180364)	NA	2.45841	-0.0754695	YES	NO	No hits found		Zfp385b	zinc finger protein 385B	znf385b	PREDICTED: zinc finger protein 385B isoform X1
ENS_04249	ENSCING00000004249	NA (LOC100183705)	NA (gamma-aminobutyric acid receptor subunit alpha-6)	1.87795	-0.612722	YES	NO	P23576	Gamma-aminobutyric acid receptor subunit alpha-2	Gabra2	gamma-aminobutyric acid	si:dkey-52k1.6	PREDICTED: gamma-aminobutyric acid receptor subunit alpha-2
ENS_17973	ENSCING00000017973	NA (LOC100176777)	NA (serine/threonine-protein kinase ICK)	-1.12988	0.123922	YES	NO	P20794	Serine/threonine-protein kinase MAK	Mak	male germ cell-associated kinase	NA	PREDICTED: serine/threonine-protein kinase MAK isoform X4
ENS_11604	ENSCING00000011604	NA (LOC100180364)	NA	1.12597	0.13313	YES	NO	No hits found				No hits found
ENS_06737	ENSCING00000006737	NA	uncharacterized protein C20orf85-like	0.961023	-0.232146	YES	NO	Q9H1P6	Uncharacterized protein C20orf85	1700021F07Rik	RIKEN cDNA 1700021F07 gene	No hits found
ENS_19928	ENSCING00000019928	NA	uncharacterized LOC100181226	2.06808	0.113643	YES	NO	No hits found		2510009E07Rik	RIKEN cDNA 2510009E07 gene	zgc:162707	PREDICTED: UPF0524 protein C3orf70 homolog B isoform X1
ENS_15591	ENSCING00000015591	NA	NA	2.26367	0.374508	YES	NO	Q8N865	Uncharacterized protein C7orf31	4921507P07Rik	RIKEN cDNA 4921507P07 gene	c16h7orf31	PREDICTED: uncharacterized protein C7orf31 homolog
ENS_04101	ENSCING00000004101	NA	NA	1.80852	0.656828	YES	NO	Q5R5P4	RNA-binding protein 47	A1cf	APOBEC1 complementation factor	NA	PREDICTED: APOBEC1 complementation factor isoform X2
ENS_07058	ENSCING00000007058	NA	NA	2.23535	0.336147	YES	NO	O70127	Bile salt export pump	Abcb11	ATP-binding cassette, sub-family B	abcb11b	PREDICTED: bile salt export pump
ENS_07743	ENSCING00000007743	NA	phospholipase ABHD3	1.18436	-0.466318	YES	NO	Q5RK23	Abhydrolase domain-containing protein 1	Abhd3	abhydrolase domain containing 3	abhd3	abhydrolase domain-containing protein 3
ENS_13420	ENSCING00000013420	NA	lysophosphatidic acid phosphatase type 6-like	1.39112	-0.059716	YES	NO	Q5R8C0	Lysophosphatidic acid phosphatase type 6	Acp6	acid phosphatase 6, lysophosphatidic	acp6	lysophosphatidic acid phosphatase type 6
ENS_09502	ENSCING00000009502	NA	NA	2.13991	-0.166015	YES	NO	Q8TE60	A disintegrin and metalloproteinase with thrombospondin motifs 18	Adamts18	a disintegrin-like and metallopeptidase	adamts18	PREDICTED: A disintegrin and metalloproteinase with thrombospondin motifs 18
ENS_07695	ENSCING00000007695	NA	NA	1.75881	0.160317	YES	NO	Q28FE8	tRNA-specific adenosine deaminase 1	Adat1	adenosine deaminase, tRNA-specific 1	adat1	PREDICTED: tRNA-specific adenosine deaminase 1 isoform X1
ENS_02943	ENSCING00000002943	NA	NA	1.55193	-0.370082	YES	NO	Q91081	Alpha-2 adrenergic receptor	Adra2c	adrenergic receptor, alpha 2c	adra2c	alpha-2C adrenergic receptor
ENS_11632	ENSCING00000011632	NA	1-acyl-sn-glycerol-3-phosphate acyltransferase epsilon-like	1.09479	0.0658192	YES	NO	Q9D1E8	1-acyl-sn-glycerol-3-phosphate acyltransferase epsilon	Agpat5	1-acylglycerol-3-phosphate O-acyltransferase 5	agpat5	1-acyl-sn-glycerol-3-phosphate acyltransferase epsilon
ENS_09641	ENSCING00000009641	NA	NA	3.72121	0.243246	YES	NO	O97396	Alpha-amylase	Amy1	amylase 1, salivary	amy2a	amylase-3 protein precursor
ENS_12948	ENSCING00000012948	NA	NA	0.710768	-0.323825	YES	NO	Q9R045	Angiopoietin-related protein 2	Angptl2	angiopoietin-like 2	angptl2b	PREDICTED: angiopoietin-related protein 2 isoform X1
ENS_10338	ENSCING00000010338	NA	anthrax toxin receptor 1-like	2.94164	0.121459	YES	NO	No hits found		Antxrl	anthrax toxin receptor-like	antxr1c	PREDICTED: anthrax toxin receptor-like isoform X2
ENS_24319	ENSCING00000024319	NA	NA	1.76334	0.0175153	YES	NO	Q95L54	Annexin A8	Anxa13	annexin A13	anxa13	annexin A13
ENS_23342	ENSCING00000023342	NA	arfaptin-2-like	-0.738247	-0.308898	YES	NO	Q6AY65	Arfaptin-2	Arfip1	ADP-ribosylation factor interacting protein 1	arfip2b	arfaptin-2
ENS_08951	ENSCING00000008951	NA	NA	0.735527	-0.377717	YES	NO	Q9NR80	Rho guanine nucleotide exchange factor 4	Arhgef4	Rho guanine nucleotide exchange factor	arhgef9a	PREDICTED: rho guanine nucleotide exchange factor 9 isoform X3
ENS_16079	ENSCING00000016079	NA	NA	2.28968	0.116118	YES	NO	No hits found		Asic5	acid-sensing	NA	PREDICTED: acid-sensing ion channel 1 isoform X1
ENS_06531	ENSCING00000006531	NA	NA	2.31871	-0.107147	YES	NO	Q9Z222	N-acetyllactosaminide beta-1,3-N-acetylglucosaminyltransferase 2	B3gnt4	UDP-GlcNAc:betaGal beta-1,3-N-acetylglucosaminyltransferase 4	b3gnt3	PREDICTED: beta-3-galactosyltransferase-like isoform X1
ENS_13280	ENSCING00000013280	NA	NA	-0.961093	0.418095	YES	NO	Q6R3Q6	Brain-specific homeobox protein homolog	Bsx	brain specific homeobox	bsx	brain-specific homeobox protein homolog
ENS_07573	ENSCING00000007573	NA	NA	1.24693	-0.0234054	YES	NO	O73700	Voltage-dependent L-type calcium channel subunit alpha-1D	Cacna1c	calcium channel, voltage-dependent, L type, alpha 1C subunit	NA	PREDICTED: voltage-dependent L-type calcium channel subunit alpha-1C isoform X9
ENS_04898	ENSCING00000004898	NA	calcium/calmodulin-dependent protein kinase type IV-like	1.25647	-0.680868	YES	NO	A8X6H4	Calcium/calmodulin-dependent protein kinase type 1	Camk4	calcium/calmodulin-dependent protein kinase IV	camk4	calcium/calmodulin-dependent protein kinase type IV
ENS_11580	ENSCING00000011580	NA	cation channel sperm-associated protein 3-like	2.86175	0.0946039	YES	NO	Q5F3M0	Mediator of RNA polymerase II transcription subunit 24	Catsper3	cation channel, sperm associated 3	cacna1i	PREDICTED: voltage-dependent T-type calcium channel subunit alpha-1I
ENS_23496	ENSCING00000023496	NA	NA	1.28874	-0.0159013	YES	NO	Q91WG0	Acylcarnitine hydrolase	Ces5a	carboxylesterase 5A	ces3	carboxylesterase 3 precursor
ENS_05035	ENSCING00000005035	NA	cilia- and flagella-associated protein 97	1.41645	-0.0624601	YES	NO	No hits found		Cfap97	cilia and flagella associated protein 97	cfap97	PREDICTED: cilia- and flagella-associated protein 97 isoform X1
ENS_07685	ENSCING00000007685	NA	muscarinic acetylcholine receptor M2-like	2.14587	-0.363464	YES	NO	P17200	Muscarinic acetylcholine receptor M4	Chrm4	cholinergic receptor, muscarinic 4	chrm2a	PREDICTED: muscarinic acetylcholine receptor M2 isoform X1
ENS_02441	ENSCING00000002441	nachr	nicotinic acetylcholine receptor subunit	2.72968	-0.707465	YES	NO	P18845	Neuronal acetylcholine receptor subunit alpha-3	Chrna3	cholinergic receptor, nicotinic, alpha polypeptide 3	chrna3	PREDICTED: neuronal acetylcholine receptor subunit alpha-3
ENS_01920	ENSCING00000001920	NA	NA	2.36083	0.546957	YES	NO	Q6Q473	Calcium-activated chloride channel regulator 4	Clca1	chloride channel accessory 1	clca5.2	PREDICTED: epithelial chloride channel protein-like
ENS_20057	ENSCING00000020057	NA	centriolin	1.09122	0.272391	YES	NO	A2AL36	Centriolin	Cntrl	centriolin	cntrl	PREDICTED: centriolin isoform X2
ENS_20763	ENSCING00000020763	NA	NA	1.60437	-0.134566	YES	NO	Q8NFW1	Collagen alpha-1(XXII) chain	Col6a5	collagen, type VI, alpha 5	col6a4a	PREDICTED: collagen alpha-6(VI) chain
ENS_11641	ENSCING00000011641	NA	NA	2.23907	-0.196596	YES	NO	No hits found		Cracr2a	calcium release activated channel regulator 2A	NA	PREDICTED: EF-hand calcium-binding domain-containing protein 4A isoform X2
ENS_11877	ENSCING00000011877	NA	NA	1.41484	0.0665711	YES	NO	Q9VGZ0	Probable cytochrome P450 12e1, mitochondrial	Cyp11b1	cytochrome P450, family 11, subfamily b, polypeptide 1	cyp11a2	PREDICTED: cholesterol side-chain cleavage enzyme, mitochondrial
ENS_08612	ENSCING00000008612	NA	deoxyribose-phosphate aldolase-like	1.12196	-0.14582	YES	NO	Q9Y315	Deoxyribose-phosphate aldolase	Dera	deoxyribose-phosphate aldolase	dera	putative deoxyribose-phosphate aldolase
ENS_07207	ENSCING00000007207	NA	7-dehydrocholesterol reductase	-1.21857	-0.862802	YES	NO	O88455	7-dehydrocholesterol reductase	Dhcr7	7-dehydrocholesterol reductase	dhcr7	7-dehydrocholesterol reductase
ENS_24504	ENSCING00000024504	NA	NA	1.12082	0.235689	YES	NO	A0JP43	EF-hand calcium-binding domain-containing protein 5	Efcab5	EF-hand calcium binding domain 5	trdn	PREDICTED: triadin
ENS_08411	ENSCING00000008411	NA	poly(U)-specific endoribonuclease-like	1.44463	0.0287098	YES	NO	A1L237	Poly(U)-specific endoribonuclease-A	Endou	endonuclease, polyU-specific	endou	poly(U)-specific endoribonuclease-A precursor
ENS_12853	ENSCING00000012853	NA	NA	2.33947	-0.503817	YES	NO	No hits found		Fbxo24	F-box protein 24	No hits found
ENS_04107	ENSCING00000004107	NA	NA	2.59021	-0.16867	YES	NO	Q92915	Fibroblast growth factor 14	Fgf13	fibroblast growth factor 13	fgf13a	PREDICTED: fibroblast growth factor 13 isoform X2
ENS_21365	ENSCING00000021365	NA	NA	1.26556	-0.0987481	YES	NO	No hits found		Filip1l	filamin A interacting protein 1-like	LOC101884302	PREDICTED: filamin-A-interacting protein 1-like
ENS_12209	ENSCING00000012209	NA	folate receptor gamma-like	1.75095	0.451038	YES	NO	P35846	Folate receptor alpha	Folr1	folate receptor 1	zgc:165502	folate receptor alpha precursor
ENS_08834	ENSCING00000008834	NA	NA	-1.00512	-0.031064	YES	NO	Q64732	Forkhead box protein B1	Foxb2	forkhead box B2	foxb1a	forkhead box protein B1
ENS_03394	ENSCING00000003394	NA	NA	1.36639	-0.584171	YES	NO	Q9DEN4	Forkhead box protein D3-A	Foxd3	forkhead box D3	foxd3	forkhead box protein D3
ENS_23594	ENSCING00000023594	NA	NA	2.10266	-0.0923899	YES	NO	Q9DEN4	Forkhead box protein D3-A	Foxd3	forkhead box D3	foxd3	forkhead box protein D3
ENS_01142	ENSCING00000001142	NA	NA	-1.71961	-0.208035	YES	NO	Q11127	Alpha-(1,3)-fucosyltransferase 4	Fut4	fucosyltransferase 4	fut7	alpha-1,3-fucosyltransferase
ENS_04254	ENSCING00000004254	NA	NA	2.14686	-0.333694	YES	NO	P0C2W5	Gamma-aminobutyric acid receptor subunit beta-2 (Fragment)	Gabrb3	gamma-aminobutyric acid	gabrb1	PREDICTED: gamma-aminobutyric acid receptor subunit beta-1
ENS_05004	ENSCING00000005004	NA	NA	2.19347	-0.211756	YES	NO	P34678	Polypeptide N-acetylgalactosaminyltransferase 3	Galnt3	UDP-N-acetyl-alpha-D-galactosamine:polypeptide N-acetylgalactosaminyltransferase 3	galnt6	polypeptide N-acetylgalactosaminyltransferase 6
ENS_14820	ENSCING00000014820	NA	NA	1.91478	0.122964	YES	NO	Q6PEY0	Gap junction beta-7 protein	Gjc2	gap junction protein, gamma 2	LOC556987	PREDICTED: gap junction delta-2 protein-like
ENS_01850	ENSCING00000001850	NA	NA	0.862864	0.242095	YES	NO	No hits found		Gpc5	glypican 5	gpc5a	glypican 5a precursor
ENS_12876	ENSCING00000012876	NA	NA	-1.25422	-0.297933	YES	NO	Q7Z3F1	Integral membrane protein GPR155	Gpr155	G protein-coupled receptor 155	gpr155a	PREDICTED: integral membrane protein GPR155
ENS_09076	ENSCING00000009076	NA	G-protein-signaling modulator 2	-0.780618	-0.629298	YES	NO	Q86YR5	G-protein-signaling modulator 1	Gpsm2	G-protein signalling modulator 2	gpsm2l	G-protein signaling modulator 2, like
ENS_03341	ENSCING00000003341	NA	NA	1.20886	0.442916	YES	NO	P0CE43	Growth factor receptor-bound protein 10	Grb7	growth factor receptor bound protein 7	NA	PREDICTED: growth factor receptor-bound protein 14 isoform X3
ENS_08602	ENSCING00000008602	NA	NA	1.4534	-0.614794	YES	NO	Q38PU6	Glutamate receptor 3	Gria3	glutamate receptor, ionotropic, AMPA3	gria3a	PREDICTED: glutamate receptor, ionotropic, AMPA 3a isoform X3
ENS_24019	ENSCING00000024019	NA	NA	2.38854	-0.185834	YES	NO	Q68Y21	Glutamate receptor ionotropic, delta-2	Grid1	glutamate receptor, ionotropic, delta 1	NA	PREDICTED: glutamate receptor ionotropic, delta-2 isoform X3
ENS_20651	ENSCING00000020651	NA	NA	-1.13062	-0.887694	YES	NO	No hits found		Grk4	G protein-coupled receptor kinase 4	grk6	PREDICTED: G protein-coupled receptor kinase 6
ENS_08692	ENSCING00000008692	NA	NA	2.52975	0.385803	YES	NO	Q9TV66	Potassium/sodium hyperpolarization-activated cyclic nucleotide-gated channel 4	Hcn2	hyperpolarization-activated, cyclic nucleotide-gated K+ 2	hcn4	PREDICTED: potassium/sodium hyperpolarization-activated cyclic nucleotide-gated channel 3
ENS_07467	ENSCING00000007467	NA	NA	3.11228	-0.387014	YES	NO	P58307	Orexin receptor type 1	Hcrtr1	hypocretin	hcrtr2	orexin receptor type 2
ENS_01049	ENSCING00000001049	NA	NA	1.16185	0.0613807	YES	NO	O00291	Huntingtin-interacting protein 1	Hip1r	huntingtin interacting protein 1 related	hip1	PREDICTED: huntingtin-interacting protein 1 isoform X1
ENS_03920	ENSCING00000003920	NA	NA	1.21506	-0.240861	YES	NO	Q8BJA3	Homeobox-containing protein 1	Hmbox1	homeobox containing 1	hmbox1b	PREDICTED: homeobox-containing protein 1 isoform X2
ENS_11736	ENSCING00000011736	NA	NA	1.73389	-8.4e-06	YES	NO	P26439	3 beta-hydroxysteroid dehydrogenase/Delta 5-->4-isomerase type 2	Hsd3b7	hydroxy-delta-5-steroid dehydrogenase, 3 beta- and steroid delta-isomerase 7	NA	PREDICTED: 3 beta-hydroxysteroid dehydrogenase type 7 isoform X1
ENS_09848	ENSCING00000009848	NA	NA	-1.92458	-0.590253	YES	NO	Q5U5V2	Hydroxylysine kinase	Hykk	hydroxylysine kinase 1	hykk.2	hydroxylysine kinase
ENS_21871	ENSCING00000021871	NA	hydrolethalus syndrome protein 1 homolog	1.49239	0.0872367	YES	NO	No hits found		Hyls1	HYLS1, centriolar and ciliogenesis associated	si:dkey-23f9.4	PREDICTED: hydrolethalus syndrome protein 1 homolog isoform X2
ENS_25029	ENSCING00000025029	NA	solute carrier family 35 member F6-like	-1.87027	0.336833	YES	NO	No hits found		Igsf21	immunoglobulin superfamily, member 21	igsf21b	immunoglobin superfamily, member 21b precursor
ENS_12905	ENSCING00000012905	NA	NA	-0.835834	-0.427775	YES	NO	A0FI79	72 kDa inositol polyphosphate 5-phosphatase	Inpp5e	inositol polyphosphate-5-phosphatase E	inpp5e	PREDICTED: 72 kDa inositol polyphosphate 5-phosphatase isoform X1
ENS_19709	ENSCING00000019709	NA	NA	-0.90803	-0.356456	YES	NO	A0FI79	72 kDa inositol polyphosphate 5-phosphatase	Inpp5e	inositol polyphosphate-5-phosphatase E	inpp5e	PREDICTED: 72 kDa inositol polyphosphate 5-phosphatase isoform X1
ENS_11918	ENSCING00000011918	NA	NA	1.14904	-0.0501834	YES	NO	Q5PQQ6	IQ domain-containing protein G	Iqcg	IQ motif containing G	iqcg	PREDICTED: IQ domain-containing protein G isoform X2
ENS_03286	ENSCING00000003286	NA	NA	2.06335	0.0151608	YES	NO	Q9D2K4	IQ domain-containing protein H	Iqch	IQ motif containing H	iqch	PREDICTED: IQ motif-containing protein H isoform X2
ENS_12445	ENSCING00000012445	NA	NA	1.75487	-0.545951	YES	NO	P79197	Potassium voltage-gated channel subfamily A member 5	Kcna2	potassium voltage-gated channel, shaker-related subfamily, member 2	kcna3a	PREDICTED: potassium voltage-gated channel subfamily A member 3-like
ENS_23776	ENSCING00000023776	NA	G protein-activated inward rectifier potassium channel 4	1.12701	-0.29174	YES	NO	O02670	G protein-activated inward rectifier potassium channel 4	Kcnj3	potassium inwardly-rectifying channel, subfamily J, member 3	si:dkey-106c17.3	PREDICTED: G protein-activated inward rectifier potassium channel 1
ENS_16440	ENSCING00000016440	NA	NA	1.5745	0.137128	YES	NO	O94889	Kelch-like protein 18	Klhl25	kelch-like 25	klhl21	PREDICTED: kelch-like protein 21 isoform X1
ENS_19698	ENSCING00000019698	NA	kremen protein 1-like	1.33135	0.274805	YES	NO	Q8NCW0	Kremen protein 2	Kremen1	kringle containing transmembrane protein 1	kremen1	kremen protein 1 precursor
ENS_04084	ENSCING00000004084	NA	NA	1.13529	-0.271665	YES	NO	Q96JM7	Lethal(3)malignant brain tumor-like protein 3	L3mbtl1	l(3)mbt-like	NA	PREDICTED: lethal(3)malignant brain tumor-like protein 1 isoform X1
ENS_08613	ENSCING00000008613	NA	la-related protein 6	1.16923	-0.299002	YES	NO	Q9BRS8	La-related protein 6	Larp6	La ribonucleoprotein domain family, member 6	larp6	la-related protein 6
ENS_21171	ENSCING00000021171	NA	NA	-1.23002	-0.236335	YES	NO	No hits found		Lbp	lipopolysaccharide binding protein	bpifcl	PREDICTED: lipopolysaccharide-binding protein
ENS_13236	ENSCING00000013236	NA	NA	1.2663	0.594976	YES	NO	Q8N3J2	Methyltransferase-like protein 4	Mettl4	methyltransferase like 4	mettl4	PREDICTED: methyltransferase-like protein 4 isoform X1
ENS_09447	ENSCING00000009447	NA	NA	1.01173	0.325712	YES	NO	Q8IVL1	Neuron navigator 2	Nav2	neuron navigator 2	NA	PREDICTED: neuron navigator 2 isoform X6
ENS_06495	ENSCING00000006495	hb3	Ciona intestinalis globin (hb3) mRNA.	-2.36185	-0.541876	YES	NO	No hits found		Ngb	neuroglobin	xgb	x globin
ENS_23571	ENSCING00000023571	NA	NA	3.09155	-0.314052	YES	NO	Q8NFZ4	Neuroligin-2	Nlgn1	neuroligin 1	nlgn1	PREDICTED: neuroligin-1 isoform X3
ENS_05607	ENSCING00000005607	NA	NA	0.868748	-0.05282	YES	NO	P19804	Nucleoside diphosphate kinase B	Nme2	NME/NM23 nucleoside diphosphate kinase 2	nme2b.1	nucleoside diphosphate kinase A
ENS_22392	ENSCING00000022392	NA	NA	2.1523	-0.558581	YES	NO	No hits found		Npdc1	neural proliferation, differentiation and control 1	npdc1b	PREDICTED: neural proliferation differentiation and control protein 1 isoform X2
ENS_19559	ENSCING00000019559	NA	NA	1.06036	0.23315	YES	NO	Q9TU19	Nephrocystin-1 (Fragment)	Nphp1	nephronophthisis 1	nphp1	nephrocystin-1
ENS_02023	ENSCING00000002023	coup	Ciona intestinalis nuclear receptor (coup) mRNA.	1.35056	0.228411	YES	NO	Q60632	COUP transcription factor 1	Nr2f1	nuclear receptor subfamily 2, group F, member 1	nr2f1a	nuclear receptor subfamily 2 group F member 1-A
ENS_07077	ENSCING00000007077	NA	NA	1.28262	-0.377857	YES	NO	P35331	Neuronal cell adhesion molecule	Nrcam	neuronal cell adhesion molecule	nrcama	neuronal cell adhesion molecule precursor
ENS_19902	ENSCING00000019902	NA	NA	-1.53049	-0.155261	YES	NO	No hits found		Nrg4	neuregulin 4	crb1	PREDICTED: protein crumbs homolog 1 isoform X1
ENS_15376	ENSCING00000015376	NA	iron-sulfur protein NUBPL-like	-1.63881	-0.391398	YES	NO	Q9CWD8	Iron-sulfur protein NUBPL	Nubpl	nucleotide binding protein-like	nubpl	iron-sulfur protein NUBPL
ENS_24958	ENSCING00000024958	NA	NA	1.32326	0.163276	YES	NO	A2VDP6	NXPE family member 3	Nxpe3	neurexophilin and PC-esterase domain family, member 3	NA	PREDICTED: NXPE family member 3
ENS_19683	ENSCING00000019683	NA	NA	1.38416	-0.15513	YES	NO	No hits found		Ofcc1	orofacial cleft 1 candidate 1	NA	PREDICTED: uncharacterized protein ofcc1
ENS_02470	ENSCING00000002470	NA	otoancorin-like	1.77016	0.0941384	YES	NO	No hits found		Otoa	otoancorin	si:dkey-71b5.7	PREDICTED: otoancorin isoform X3
ENS_08693	ENSCING00000008693	NA	mono	0.940071	-0.175137	YES	NO	Q7TMM8	Mono [ADP-ribose] polymerase PARP16	Parp16	poly	parp16	mono
ENS_10006	ENSCING00000010006	NA	NA	1.07547	-0.100197	YES	NO	Q95KC9	Prenylcysteine oxidase	Pcyox1	prenylcysteine oxidase 1	pcyox1l	PREDICTED: prenylcysteine oxidase-like
ENS_03142	ENSCING00000003142	NA	NA	1.20429	-0.260046	YES	NO	Q99447	Ethanolamine-phosphate cytidylyltransferase	Pcyt2	phosphate cytidylyltransferase 2, ethanolamine	pcyt2	ethanolamine-phosphate cytidylyltransferase
ENS_03961	ENSCING00000003961	pdedelta	cGMP phosphodiesterase delta subunit	-1.32733	-0.589704	YES	NO	O55057	Retinal rod rhodopsin-sensitive cGMP 3',5'-cyclic phosphodiesterase subunit delta	Pde6d	phosphodiesterase 6D, cGMP-specific, rod, delta	pde6d	retinal rod rhodopsin-sensitive cGMP 3',5'-cyclic phosphodiesterase subunit delta
ENS_03908	ENSCING00000003908	NA	NA	1.05215	-0.157019	YES	NO	Q3T0X8	Na(+)/H(+) exchange regulatory cofactor NHE-RF3	Pdzk1	PDZ domain containing 1	pdzk1	Na(+)/H(+) exchange regulatory cofactor NHE-RF3
ENS_20497	ENSCING00000020497	NA	phospholipase B1 membrane-associated-like	2.16775	0.478846	YES	NO	O70320	Phospholipase B1, membrane-associated	Plb1	phospholipase B1	si:ch211-214p16.3	PREDICTED: phospholipase B1, membrane-associated
ENS_12491	ENSCING00000012491	NA	NA	1.97806	-0.527279	YES	NO	A2AP18	1-phosphatidylinositol 4,5-bisphosphate phosphodiesterase eta-2	Plch1	phospholipase C, eta 1	plcd4a	PREDICTED: 1-phosphatidylinositol 4,5-bisphosphate phosphodiesterase delta-4
ENS_04864	ENSCING00000004864	NA	NA	1.15076	0.448155	YES	NO	Q6ZR37	Pleckstrin homology domain-containing family G member 7	Plekhg6	pleckstrin homology domain containing, family G	plekhg7	PREDICTED: pleckstrin homology domain-containing family G member 7 isoform X2
ENS_18010	ENSCING00000018010	NA	NA	-1.08887	-0.117142	YES	NO	No hits found		Polr1d	polymerase	si:ch211-140b10.6	PREDICTED: DNA-directed RNA polymerases I and III subunit RPAC2
ENS_20109	ENSCING00000020109	NA	NA	-1.15428	-0.311496	YES	NO	No hits found		Prom1	prominin 1	prom1a	PREDICTED: prominin-1-A isoform X10
ENS_13650	ENSCING00000013650	NA	NA	2.55506	0.0502106	YES	NO	Q8BII1	Prospero homeobox protein 2	Prox1	prospero homeobox 1	prox1a	PREDICTED: prospero homeobox protein 1 isoform X1
ENS_03074	ENSCING00000003074	NA	NA	1.38376	0.207503	YES	NO	No hits found		Ptchd4	patched domain containing 4	ptchd4	patched domain-containing protein 1
ENS_06154	ENSCING00000006154	NA	NA	3.18549	0.717093	YES	NO	Q63921	Prostaglandin G/H synthase 1	Ptgs1	prostaglandin-endoperoxide synthase 1	ptgs2b	prostaglandin G/H synthase 2 precursor
ENS_08052	ENSCING00000008052	NA	NA	1.31197	0.132771	YES	NO	O55007	Ral GTPase-activating protein subunit alpha-1	Ralgapa1	Ral GTPase activating protein, alpha subunit 1	NA	ral GTPase-activating protein subunit alpha-1
ENS_18895	ENSCING00000018895	NA	replication factor C subunit 5	0.775424	0.272174	YES	NO	Q9D0F6	Replication factor C subunit 5	Rfc5	replication factor C	rfc5	replication factor C subunit 5
ENS_05623	ENSCING00000005623	NA	NA	1.52362	-0.728767	YES	NO	Q9QZB0	Regulator of G-protein signaling 17	Rgs19	regulator of G-protein signaling 19	rgs19	regulator of G-protein signaling 19
ENS_06353	ENSCING00000006353	NA	NA	1.23989	-0.136879	YES	NO	Q8TD22	Sideroflexin-5	Sfxn5	sideroflexin 5	sfxn5a	sideroflexin-5
ENS_15485	ENSCING00000015485	NA	NAD-dependent protein lipoamidase sirtuin-4 mitochondrial	1.1427	-0.0960848	YES	NO	Q8R216	NAD-dependent protein deacetylase sirtuin-4	Sirt4	sirtuin 4	sirt4	NAD-dependent protein deacetylase sirtuin-4
ENS_03826	ENSCING00000003826	NA	monocarboxylate transporter 10	2.98112	0.31651	YES	NO	Q8TF71	Monocarboxylate transporter 10	Slc16a3	solute carrier family 16	slc16a10	PREDICTED: monocarboxylate transporter 10 isoform X1
ENS_05235	ENSCING00000005235	NA	NA	-1.38165	-0.209632	YES	NO	Q6ZT89	Solute carrier family 25 member 48	Slc25a48	solute carrier family 25, member 48	slc25a48	solute carrier family 25 member 48
ENS_05316	ENSCING00000005316	NA	NA	-0.856936	-0.480473	YES	NO	P97849	Long-chain fatty acid transport protein 1	Slc27a4	solute carrier family 27	slc27a4	long-chain fatty acid transport protein 4
ENS_03950	ENSCING00000003950	NA	NA	0.931828	-0.0213893	YES	NO	Q28CE7	Zinc transporter 5	Slc30a1	solute carrier family 30	slc30a1a	zinc transporter 1
ENS_00177	ENSCING00000000177	NA	solute carrier family 35 member G1	-1.3682	-0.227595	YES	NO	Q2M3R5	Solute carrier family 35 member G1	Slc35g1	solute carrier family 35, member G1	si:ch211-197g18.2	PREDICTED: solute carrier family 35 member G1 isoform X2
ENS_23627	ENSCING00000023627	NA	NA	1.48511	-0.302816	YES	NO	Q6QQT1	Zinc transporter ZIP1	Slc39a3	solute carrier family 39	slc39a1	zinc transporter ZIP1
ENS_03422	ENSCING00000003422	NA	NA	-1.49143	-0.482634	YES	NO	P15575	Band 3 anion transport protein	Slc4a2	solute carrier family 4	slc4a2b	solute carrier family 4 (anion exchanger), member 2b
ENS_09380	ENSCING00000009380	NA	NA	-1.43609	-0.705645	YES	NO	Q9D687	Sodium-dependent neutral amino acid transporter B(0)AT1	Slc6a19	solute carrier family 6	slc6a18	sodium-dependent neutral amino acid transporter B(0)AT3
ENS_01647	ENSCING00000001647	NA	NA	2.9616	0.127817	YES	NO	Q7TPM5	Uncharacterized protein C9orf9 homolog	Spaca9	sperm acrosome associated 9	spaca9	uncharacterized protein C9orf9 homolog
ENS_09517	ENSCING00000009517	NA	NA	1.44721	-0.0437739	YES	NO	Q9U1K1	Protein spire	Spire1	spire homolog 1	spire1a	PREDICTED: protein spire homolog 1 isoform X7
ENS_06965	ENSCING00000006965	NA	NA	1.21252	-0.632103	YES	NO	No hits found		Stac2	SH3 and cysteine rich domain 2	stac	PREDICTED: SH3 and cysteine-rich domain-containing protein isoform X2
ENS_08479	ENSCING00000008479	NA	NA	0.940935	-0.0587918	YES	NO	No hits found		Stim2	stromal interaction molecule 2	stim1b	PREDICTED: stromal interaction molecule 1 isoform X2
ENS_00903	ENSCING00000000903	NA	NA	1.14194	0.0826077	YES	NO	Q9R0N7	Synaptotagmin-7	Syt7	synaptotagmin VII	syt7b	PREDICTED: synaptotagmin-7 isoform X1
ENS_00378	ENSCING00000000378	NA	NA	1.25317	-1.00633	YES	NO	P30098	Neuromedin-K receptor	Tacr2	tachykinin receptor 2	tacr2	substance-K receptor
ENS_11464	ENSCING00000011464	NA	NA	0.926034	-0.0305944	YES	NO	Q6AYU1	Mortality factor 4-like protein 1	Tbcc	tubulin-specific chaperone C	tbcc	tubulin-specific chaperone C
ENS_19779	ENSCING00000019779	NA	NA	2.1389	0.0184331	YES	NO	Q14BI7	Putative ATP-dependent RNA helicase TDRD9	Tdrd9	tudor domain containing 9	tdrd9	putative ATP-dependent RNA helicase TDRD9
ENS_04529	ENSCING00000004529	NA	uncharacterized LOC100184172	1.40495	0.125966	YES	NO	Q96EP0	E3 ubiquitin-protein ligase RNF31	Terb1	telomere repeat binding bouquet formation protein 1	ccdc79	telomere repeats-binding bouquet formation protein 1
ENS_14075	ENSCING00000014075	tgfbr-ic	Ciona intestinalis TGFbeta-recepter I homologue (tgfbr-ic) mRNA.	-1.02264	-0.0656019	YES	NO	Q61271	Activin receptor type-1B	Tgfbr1	transforming growth factor, beta receptor I	tgfbr1a	transforming growth factor, beta receptor 1 a precursor
ENS_18849	ENSCING00000018849	NA	NA	1.80407	-0.913219	YES	NO	Q9BTD3	Transmembrane protein 121	Tmem121	transmembrane protein 121	tmem121a	PREDICTED: transmembrane protein 121
ENS_04114	ENSCING00000004114	NA	transmembrane protein 164	0.96676	-0.269757	YES	NO	Q6PHN7	Transmembrane protein 164	Tmem164	transmembrane protein 164	NA	PREDICTED: transmembrane protein 164
ENS_14626	ENSCING00000014626	NA	NA	1.68239	0.199009	YES	NO	Q08CE6	Transmembrane protein 178A	Tmem178b	transmembrane protein 178B	zgc:194665	transmembrane protein 178-like precursor
ENS_12325	ENSCING00000012325	NA	uncharacterized LOC100175358	1.58079	0.161576	YES	NO	No hits found		Tmem236	transmembrane protein 236	si:dkey-32m20.1	transmembrane protein 236
ENS_14912	ENSCING00000014912	NA	transmembrane protein 65-like	1.66126	-0.259601	YES	NO	No hits found		Tmem65	transmembrane protein 65	tmem65	transmembrane protein 65
ENS_03462	ENSCING00000003462	NA	Ciona intestinalis tryptophan hydroxylase (LOC100049066) mRNA.	1.77395	-0.0852826	YES	NO	Q2HZ26	Tryptophan 5-hydroxylase 2	Tph1	tryptophan hydroxylase 1	tph1a	PREDICTED: tryptophan 5-hydroxylase 1 isoform X1
ENS_04525	ENSCING00000004525	NA	tubulin polymerization-promoting protein family member 3-like	2.51773	-0.0484024	YES	NO	Q0P5Y3	Tubulin polymerization-promoting protein family member 2	Tppp	tubulin polymerization promoting protein	tppp2	uncharacterized protein LOC559490
ENS_01275	ENSCING00000001275	NA	elongation factor Ts mitochondrial	0.89998	0.00810487	YES	NO	No hits found		Tsfm	Ts translation elongation factor, mitochondrial	tsfm	elongation factor Ts, mitochondrial
ENS_09229	ENSCING00000009229	NA	NA	-2.01439	-0.639185	YES	NO	Q8C1R0	Testis-specific serine/threonine-protein kinase 5	Tssk5	testis-specific serine kinase 5	tssk6	testis-specific serine/threonine-protein kinase 6
ENS_01291	ENSCING00000001291	NA	NA	0.839853	0.111837	YES	NO	Q9D6T1	Tubulin epsilon chain	Tube1	epsilon-tubulin 1	tube1	tubulin epsilon chain
ENS_21016	ENSCING00000021016	NA	NA	-1.01654	-0.427412	YES	NO	B9A1H3	Thioredoxin reductase SEP1	Txnrd3	thioredoxin reductase 3	txnrd1	thioredoxin reductase 3
ENS_21029	ENSCING00000021029	NA	NA	0.771577	-0.480398	YES	NO	Q6INE2	Protein unc-119 homolog B-B	Unc119b	unc-119 lipid binding chaperone B	unc119b	unc-119 homolog b isoform 1
ENS_13443	ENSCING00000013443	NA	NA	1.36041	-0.435302	YES	NO	No hits found		Wfdc1	WAP four-disulfide core domain 1	wfdc1	WAP four-disulfide core domain protein 1 precursor
ENS_00283	ENSCING00000000283	NA	NA	1.72091	-0.199201	YES	NO	P38400	Guanine nucleotide-binding protein G(i) subunit alpha-2			gnai1	guanine nucleotide-binding protein G(i) subunit alpha-1
ENS_00839	ENSCING00000000839	NA	NA	1.822	-0.0371569	YES	NO	P91950	Guanine nucleotide-binding protein G(q) subunit alpha			gna11a	PREDICTED: guanine nucleotide binding protein (G protein), alpha 11a (Gq class) isoform X3
ENS_24395	ENSCING00000024395	NA	NA	1.30138	-0.0961157	YES	NO	P02719	Sodium channel protein			scn12ab	sodium channel, voltage gated, type XII, alpha b
ENS_19733	ENSCING00000019733	NA	LIM/homeobox protein Lhx5	-1.71037	-0.828909	YES	NO	P52889	LIM/homeobox protein Lhx5			lhx1b	LIM/homeobox protein Lhx1
ENS_08629	ENSCING00000008629	NA	NA	2.38012	0.000611085	YES	NO	Q8BK48	Pyrethroid hydrolase Ces2e			NA	PREDICTED: uncharacterized protein si:ch211-93f2.1
ENS_20186	ENSCING00000020186	tbx6a	T-box transcription factor Ci-Tbx6a	1.42003	0.279819	YES	NO	O01409	T-box-containing protein 2			tbx6l	PREDICTED: T-box transcription factor TBX6L isoform X3
ENS_03112	ENSCING00000003112	tbx6b	T-box transcription factor Ci-Tbx6b	2.84454	0.118322	YES	NO	O01409	T-box-containing protein 2			tbx5a	T-box transcription factor TBX5-A
ENS_18459	ENSCING00000018459	NA	NA	1.41943	0.706573	YES	NO	A8MPY1	Gamma-aminobutyric acid receptor subunit rho-3			LOC100330554	PREDICTED: gamma-aminobutyric acid receptor subunit rho-1-like isoform X2
ENS_11577	ENSCING00000011577	NA	NA	2.27879	-0.0580507	YES	NO	Q8C6N3	Synaptotagmin-15			syt9a	PREDICTED: synaptotagmin-9
ENS_01202	ENSCING00000001202	NA	receptor tyrosine-protein kinase erbB-4	1.7778	-0.107463	YES	NO	Q62956	Receptor tyrosine-protein kinase erbB-4			egfra	epidermal growth factor receptor precursor
ENS_13048	ENSCING00000013048	NA	NA	-1.2261	0.0693316	YES	NO	Q60564	LIM homeobox transcription factor 1-beta (Fragment)			lmx1bb	LIM homeobox transcription factor 1, beta 1
ENS_19135	ENSCING00000019135	NA	receptor-type tyrosine-protein phosphatase epsilon-like	1.83474	0.328312	YES	NO	P81718	Tyrosine-protein phosphatase non-receptor type 6			NA	PREDICTED: receptor-type tyrosine-protein phosphatase epsilon isoform X2
ENS_08036	ENSCING00000008036	NA	NA	-1.83129	0.0224129	YES	NO	Q61555	Fibrillin-2			NA	PREDICTED: fibrillin-1-like
ENS_23690	ENSCING00000023690	NA	NA	2.60463	0.427484	YES	NO	Q16651	Prostasin			zgc:92313	prostasin precursor
ENS_01098	ENSCING00000001098	NA	NA	-1.2384	-0.382102	YES	NO	Q12913	Receptor-type tyrosine-protein phosphatase eta			NA	PREDICTED: phosphatidylinositol phosphatase PTPRQ
ENS_20480	ENSCING00000020480	NA	NA	1.85029	-0.325778	YES	NO	No hits found				gcgrb	PREDICTED: glucagon receptor-like isoform X2
ENS_00046	ENSCING00000000046	NA	NA	2.47173	0.277935	YES	NO	Q0II76	Gamma-aminobutyric acid receptor subunit rho-2			gabrr3a	gamma-aminobutyric acid receptor subunit rho-3 precursor
ENS_21827	ENSCING00000021827	NA	tyrosine-protein kinase Lck-like	-2.17896	-0.444415	YES	NO	P63185	Tyrosine-protein kinase transforming protein Src			fyna	tyrosine-protein kinase fyna
ENS_06352	ENSCING00000006352	NA	NA	1.42122	-0.0750571	YES	NO	P32303	Type-1 angiotensin II receptor A			si:zfos-169g10.2	PREDICTED: somatostatin receptor type 5-like
ENS_11765	ENSCING00000011765	NA	NA	1.87868	-0.921462	YES	NO	No hits found				mid1	PREDICTED: E3 ubiquitin-protein ligase Midline-1 isoform X2
ENS_06443	ENSCING00000006443	NA	NA	1.16811	-0.0691411	YES	NO	No hits found				tecta	PREDICTED: alpha-tectorin isoform X1
ENS_02918	ENSCING00000002918	NA	NA	2.51968	-0.419129	YES	NO	Q9DBB9	Carboxypeptidase N subunit 2			tlr22	toll-like receptor 22
ENS_21553	ENSCING00000021553	NA	NA	-3.44261	-0.598123	YES	NO	O70628	High affinity cGMP-specific 3',5'-cyclic phosphodiesterase 9A			pde9al	PREDICTED: high affinity cGMP-specific 3',5'-cyclic phosphodiesterase 9A-like
ENS_20294	ENSCING00000020294	NA	cyclic nucleotide-gated cation channel beta-1-like	-2.34262	-0.278915	YES	NO	Q28181	Cyclic nucleotide-gated cation channel beta-1			cngb1a	PREDICTED: cyclic nucleotide-gated cation channel beta-1 isoform X9
ENS_06362	ENSCING00000006362	NA	transforming growth factor beta superfamily signaling ligand	-1.21641	0.193439	YES	NO	Q08DX6	Bone morphogenetic protein 3B			bmp3	bone morphogenetic protein 3
ENS_08146	ENSCING00000008146	opsin3	Ciona intestinalis retinal G-protein-coupled receptor (opsin3) mRNA.	-1.49856	-0.14317	YES	NO	No hits found				opn7b	uncharacterized protein LOC100332167
ENS_13561	ENSCING00000013561	NA	NA	2.94875	-0.396333	YES	NO	Q26657	Aristaless homeobox protein (Fragment)			pax7a	paired box 7 isoform PAX7D
ENS_23382	ENSCING00000023382	NA	NA	1.99109	-0.306594	YES	NO	O43566	Regulator of G-protein signaling 14			NA	PREDICTED: regulator of G-protein signaling 7-like
ENS_23267	ENSCING00000023267	NA	NA	1.24888	0.509033	YES	NO	Q8R367	Ras-related and estrogen-regulated growth inhibitor			rerg	RAS-like, estrogen-regulated, growth inhibitor
ENS_11576	ENSCING00000011576	NA	NA	1.59357	-0.0889617	YES	NO	O97772	Cholecystokinin receptor type A			npy8ar	neuropeptide Y receptor Y8a
ENS_10086	ENSCING00000010086	NA	NA	1.39761	0.407203	YES	NO	Q924X7	Serine/threonine-protein kinase 33			stk33	PREDICTED: serine/threonine-protein kinase 33 isoform X1
ENS_24554	ENSCING00000024554	NA	NA	1.20508	-0.494242	YES	NO	O75093	Slit homolog 1 protein			si:dkey-1j5.4	PREDICTED: leucine-rich repeat-containing protein 15-like
ENS_22370	ENSCING00000022370	NA	NA	2.66625	0.0201186	YES	NO	No hits found				htr1fb	PREDICTED: 5-hydroxytryptamine receptor 1F
ENS_05724	ENSCING00000005724	mnx	Ciona intestinalis transcription factor HB9 (mnx) mRNA.	1.18962	-0.112244	YES	NO	P50219	Motor neuron and pancreas homeobox protein 1			mnx1	motor neuron and pancreas homeobox protein 1
ENS_07102	ENSCING00000007102	NA	NA	1.65867	-0.0181828	YES	NO	Q5Y4N8	EGF-like module-containing mucin-like hormone receptor-like 1			adgre5b.3	PREDICTED: CD97 antigen-like isoform X3
ENS_23420	ENSCING00000023420	NA	NA	2.11421	-0.446642	YES	NO	No hits found				hrh2b	histamine receptor H2b
ENS_09430	ENSCING00000009430	NA	uromodulin-like	2.97542	0.0770623	YES	NO	No hits found				NA	PREDICTED: uncharacterized protein LOC101886663
ENS_03693	ENSCING00000003693	NA	NA	1.64699	0.135985	YES	NO	P32237	Gonadotropin-releasing hormone receptor			gnrhr2	gonadotropin releasing hormone receptor 2
ENS_19761	ENSCING00000019761	NA	NA	1.85384	0.120673	YES	NO	P47748	Nociceptin receptor			sstr2b	PREDICTED: somatostatin receptor type 2-like
ENS_18782	ENSCING00000018782	NA	NA	1.96614	0.353513	YES	NO	P55205	Guanylate cyclase 2G			NA	PREDICTED: atrial natriuretic peptide receptor 1
ENS_23366	ENSCING00000023366	NA	NA	2.18083	-0.0696459	YES	NO	No hits found				lingo1a	PREDICTED: leucine-rich repeat and immunoglobulin-like domain-containing nogo receptor-interacting protein 1
ENS_04160	ENSCING00000004160	NA	NA	3.08877	-0.198683	YES	NO	Q5RI75	Ras and EF-hand domain-containing protein homolog			cracr2b	PREDICTED: EF-hand calcium-binding domain-containing protein 4A isoform X1
ENS_24678	ENSCING00000024678	NA	NA	2.2293	-0.217454	YES	NO	P58682	Toll-like receptor 8			NA	PREDICTED: leucine-rich repeat-containing protein 53
ENS_03880	ENSCING00000003880	NA	solute carrier family 22 member 4-like	1.44664	-0.657672	YES	NO	O76082	Solute carrier family 22 member 5			slc22a21	uncharacterized protein LOC799908
ENS_01485	ENSCING00000001485	NA	NA	2.46778	0.222466	YES	NO	Q9JLG4	Polycystic kidney disease 2-like 2 protein			pkd2	PREDICTED: polycystin-2 isoform X2
ENS_02683	ENSCING00000002683	NA	NA	2.1705	-0.164354	YES	NO	No hits found				si:dkeyp-111e5.4	PREDICTED: probable G-protein coupled receptor
ENS_11692	ENSCING00000011692	NA	uncharacterized LOC100186174	-1.24262	-0.314655	YES	NO	No hits found				sned1	PREDICTED: sushi, nidogen and EGF-like domain-containing protein 1 isoform X2
ENS_13593	ENSCING00000013593	NA	NA	2.59373	-0.20393	YES	NO	No hits found				sstr1a	PREDICTED: somatostatin receptor type 1
ENS_19626	ENSCING00000019626	NA	NA	-1.85074	-0.149834	YES	NO	No hits found				ptf1a	pancreas transcription factor 1 subunit alpha
ENS_14328	ENSCING00000014328	NA	NA	2.18423	0.0125748	YES	NO	No hits found				ptger2a	prostaglandin E receptor 2a (subtype EP2)
ENS_03205	ENSCING00000003205	NA	NA	1.05837	0.0694421	YES	NO	No hits found				ccdc96	coiled-coil domain-containing protein 96
ENS_15730	ENSCING00000015730	NA	coiled-coil domain-containing protein 89-like	1.39246	-0.112932	YES	NO	No hits found				si:ch211-250g4.3	PREDICTED: nesprin-1 isoform X4
ENS_09752	ENSCING00000009752	NA	NA	1.5857	-0.111989	YES	NO	Q9Y4D7	Plexin-D1			plxna2	PREDICTED: plexin-A2
ENS_17416	ENSCING00000017416	NA	platelet endothelial aggregation receptor 1-like	1.60511	-0.591034	YES	NO	No hits found				scarf2	PREDICTED: scavenger receptor class F member 2
ENS_24327	ENSCING00000024327	NA	EF-hand domain-containing protein D2-like	1.89353	0.0133846	YES	NO	Q96C19	EF-hand domain-containing protein D2			efhd2	EF-hand domain-containing protein D2
ENS_01197	ENSCING00000001197	NA	receptor tyrosine-protein kinase erbB-4-like	1.29061	-0.0682628	YES	NO	P06494	Receptor tyrosine-protein kinase erbB-2			LOC571431	PREDICTED: epidermal growth factor receptor-like
ENS_06666	ENSCING00000006666	NA	NA	-1.29635	-0.41651	YES	NO	No hits found				NA	PREDICTED: dopamine receptor D2b isoform X1
ENS_20228	ENSCING00000020228	NA	NA	1.58815	0.256468	YES	NO	No hits found				NA	PREDICTED: putative protein TPRXL, partial
ENS_18919	ENSCING00000018919	NA	NA	2.82818	0.265549	YES	NO	P43141	Beta-4C adrenergic receptor			adrb1	beta-1 adrenergic receptor
ENS_23825	ENSCING00000023825	NA	NA	1.79009	0.423986	YES	NO	P46023	G-protein coupled receptor GRL101			rxfp2b	relaxin/insulin-like family peptide receptor 2b precursor
ENS_03845	ENSCING00000003845	NA	NA	-1.32223	-0.550471	YES	NO	P31651	Sodium- and chloride-dependent betaine transporter			slc6a6a	sodium- and chloride-dependent taurine transporter
ENS_07905	ENSCING00000007905	NA	NA	1.46656	-0.305858	YES	NO	Q9QZS0	Collagen alpha-3(IV) chain			col14a1a	PREDICTED: collagen alpha-1(XIV) chain isoform X2
ENS_08113	ENSCING00000008113	NA	NA	1.44706	0.0421361	YES	NO	Q9W0Y8	Sodium channel protein 60E			scn1a	PREDICTED: sodium channel, voltage-gated, type I, alpha isoform X1
ENS_12159	ENSCING00000012159	NA	NA	1.5035	0.199919	YES	NO	O46669	Sodium channel protein type 10 subunit alpha			NA	PREDICTED: sodium channel protein type 2 subunit alpha-like
ENS_19723	ENSCING00000019723	NA	NA	1.57775	-0.449069	YES	NO	Q8CG19	Latent-transforming growth factor beta-binding protein 1			notch1b	neurogenic locus notch homolog protein 1 precursor
ENS_21681	ENSCING00000021681	NA	NA	1.86706	0.0777664	YES	NO	Q8N9L1	Zinc finger protein ZIC 4			zic3	zinc finger protein ZIC 3
ENS_22512	ENSCING00000022512	NA	NA	1.18856	0.3412	YES	NO	No hits found				myh10	PREDICTED: myosin-10 isoform X6
ENS_00073	ENSCING00000000073	NA	uncharacterized LOC104266775	2.33454	-0.218595	YES	NO	No hits found				rab11fip1b	PREDICTED: rab11 family-interacting protein 1 isoform X2
ENS_00157	ENSCING00000000157	NA	NA	1.72943	0.0990857	YES	NO	P48060	Glioma pathogenesis-related protein 1			glipr1a	PREDICTED: GLIPR1-like protein 1 isoform X2
ENS_00466	ENSCING00000000466	NA	claudin-19	2.94045	0.146139	YES	NO	Q8N6F1	Claudin-19			cldn15lb	PREDICTED: claudin 15-like b isoform X1
ENS_00634	ENSCING00000000634	NA	putative ferric-chelate reductase 1	-1.28827	-0.642501	YES	NO	No hits found				zgc:163022	PREDICTED: putative ferric-chelate reductase 1
ENS_01186	ENSCING00000001186	NA	uncharacterized LOC100187085	1.02237	-0.185072	YES	NO	No hits found				No hits found
ENS_01259	ENSCING00000001259	NA	NA	4.43973	0.224952	YES	NO	No hits found				gstt2	glutathione S-transferase theta 2
ENS_01414	ENSCING00000001414	NA	NA	1.11241	-0.161366	YES	NO	No hits found				No hits found
ENS_01482	ENSCING00000001482	NA	NA	1.12827	-0.281118	YES	NO	No hits found				LOC101884197	PREDICTED: mucin-2-like, partial
ENS_01624	ENSCING00000001624	NA	NA	1.56404	-0.105633	YES	NO	No hits found				No hits found
ENS_01627	ENSCING00000001627	NA	soluble guanylate cyclase 88E	-1.75784	-0.591179	YES	NO	Q07553	Guanylate cyclase 32E			NA	PREDICTED: guanylate cyclase soluble subunit beta-2-like isoform X2
ENS_01848	ENSCING00000001848	NA	NA	1.06014	0.0120252	YES	NO	No hits found				NA	PREDICTED: cardiomyopathy associated 5 isoform X2
ENS_01996	ENSCING00000001996	NA	NA	1.5758	0.203887	YES	NO	No hits found				cd36	platelet glycoprotein 4
ENS_02007	ENSCING00000002007	NA	uncharacterized LOC100183869	2.33562	0.280393	YES	NO	No hits found				NA	PREDICTED: mucin-2-like, partial
ENS_02031	ENSCING00000002031	NA	GnRH-like hexadecapeptide	-1.31667	-0.186799	YES	NO	No hits found				No hits found
ENS_02158	ENSCING00000002158	NA	NA	-1.6699	-0.752581	YES	NO	Q8INF0	Soluble guanylate cyclase 88E			NA	PREDICTED: guanylate cyclase soluble subunit beta-2-like isoform X2
ENS_02335	ENSCING00000002335	NA	Rac4 protein	-1.60705	-0.478525	YES	NO	P19073	Cell division control protein 42			rac1a	ras-related C3 botulinum toxin substrate 1
ENS_02442	ENSCING00000002442	NA	NA	1.81396	0.0691803	YES	NO	No hits found				No hits found
ENS_02541	ENSCING00000002541	NA	NA	1.73929	-0.191429	YES	NO	Q9GKU6	Alpha-(1,3)-fucosyltransferase 6			ft2	alpha(1,3)fucosyltransferase gene 2
ENS_02689	ENSCING00000002689	NA	NA	0.760808	-0.090579	YES	NO	Q9JKF4	C-type lectin domain family 6 member A			NA	PREDICTED: macrophage mannose receptor 1-like
ENS_03040	ENSCING00000003040	NA	phosphatidylserine synthase 2-like	-1.47645	-0.793591	YES	NO	E7EY42	Phosphatidylserine synthase 2			ptdss2	PREDICTED: phosphatidylserine synthase 2
ENS_03075	ENSCING00000003075	NA	NA	1.37137	0.29364	YES	NO	No hits found				ptchd4	patched domain-containing protein 1
ENS_03138	ENSCING00000003138	NA	NA	1.58912	-0.203181	YES	NO	Q14194	Dihydropyrimidinase-related protein 1			dpysl2b	dihydropyrimidinase-related protein 2
ENS_03343	ENSCING00000003343	NA	NA	1.53671	-0.69856	YES	NO	No hits found				No hits found
ENS_03381	ENSCING00000003381	NA	NA	1.1814	-0.57143	YES	NO	No hits found				No hits found
ENS_03481	ENSCING00000003481	NA	NA	0.911103	0.208492	YES	NO	Q8HZR3	Alpha-(1,3)-fucosyltransferase 4			si:ch1073-440p11.2	PREDICTED: alpha-(1,3)-fucosyltransferase 9-like
ENS_03637	ENSCING00000003637	NA	NA	-1.40164	-0.355011	YES	NO	Q02846	Retinal guanylyl cyclase 1			gc2	retinal guanylyl cyclase 2
ENS_03728	ENSCING00000003728	NA	solute carrier family 23 member 1-like	1.56584	0.130929	YES	NO	Q9WTW7	Solute carrier family 23 member 1			si:dkey-106n21.1	PREDICTED: solute carrier family 23 member 2-like
ENS_03740	ENSCING00000003740	NA	NA	1.2758	0.350516	YES	NO	No hits found				No hits found
ENS_03943	ENSCING00000003943	NA	NA	1.476	-0.144882	YES	NO	No hits found				No hits found
ENS_04066	ENSCING00000004066	NA	leukotriene-B4 omega-hydroxylase 3-like	0.964571	0.836295	YES	NO	Q6NT55	Cytochrome P450 4F22			cyp4t8	PREDICTED: cytochrome P450, family 4, subfamily T, polypeptide 8 isoform X1
ENS_04391	ENSCING00000004391	NA	NA	1.10105	-0.787627	YES	NO	Q09143	High affinity cationic amino acid transporter 1			slc7a4	cationic amino acid transporter 4
ENS_04779	ENSCING00000004779	NA	cytochrome P450 2C3-like	2.09119	0.0948335	YES	NO	Q27712	Cytochrome P450 2L1			cyp2y3	cytochrome P450 precursor
ENS_05046	ENSCING00000005046	NA	NA	1.16582	0.0532345	YES	NO	Q6DDL7	Protein unc-93 homolog A			unc93a	PREDICTED: protein unc-93 homolog A isoform X1
ENS_05076	ENSCING00000005076	NA	uncharacterized LOC100175241	1.25506	-0.762178	YES	NO	No hits found				mia3	PREDICTED: melanoma inhibitory activity protein 3 isoform X3
ENS_05321	ENSCING00000005321	NA	NA	2.09093	-0.354958	YES	NO	No hits found				trim3a	PREDICTED: tripartite motif-containing protein 3
ENS_05440	ENSCING00000005440	NA	NA	-1.53916	-0.313915	YES	NO	No hits found				lrp1ab	PREDICTED: low-density lipoprotein receptor-related protein 1
ENS_05526	ENSCING00000005526	NA	NA	1.62571	0.160596	YES	NO	Q8BHY3	Anoctamin-1			ano3	PREDICTED: anoctamin-3 isoform X1
ENS_05528	ENSCING00000005528	NA	NA	2.66285	-0.855905	YES	NO	No hits found				No hits found
ENS_05557	ENSCING00000005557	NA	caspase-3-like	1.33023	0.0381016	YES	NO	P55866	Caspase-3			casp3a	caspase 3, apoptosis-related cysteine peptidase a
ENS_05611	ENSCING00000005611	NA	uncharacterized LOC100179368	3.76732	0.306732	YES	NO	No hits found				No hits found
ENS_05825	ENSCING00000005825	NA	uncharacterized LOC100179181	1.43658	0.128004	YES	NO	No hits found				No hits found
ENS_05958	ENSCING00000005958	NA	NA	-0.995736	-0.0477045	YES	NO	P36110	Protein PRY2			NA	PREDICTED: ancylostoma secreted protein
ENS_06390	ENSCING00000006390	NA	NA	1.47065	-0.23854	YES	NO	No hits found				ust	PREDICTED: uronyl 2-sulfotransferase isoform X1
ENS_06406	ENSCING00000006406	NA	NA	1.14354	0.337191	YES	NO	No hits found				No hits found
ENS_06423	ENSCING00000006423	NA	uncharacterized LOC100185416	1.34339	-0.354453	YES	NO	No hits found				No hits found
ENS_06791	ENSCING00000006791	NA	NA	1.27534	0.0281091	YES	NO	A8JQ65	Diacylglycerol kinase eta			NA	PREDICTED: diacylglycerol kinase eta isoform X5
ENS_06839	ENSCING00000006839	NA	NA	2.10824	0.144934	YES	NO	No hits found				tmc2b	PREDICTED: transmembrane channel-like 2b isoform X1
ENS_07073	ENSCING00000007073	NA	uncharacterized LOC100182494	1.91459	-0.2617	YES	NO	No hits found				No hits found
ENS_07269	ENSCING00000007269	NA	NA	1.33855	0.1524	YES	NO	P70085	Steroid 17-alpha-hydroxylase/17,20 lyase			cyp2aa6	cytochrome P450, family 2, subfamily AA, polypeptide 6
ENS_07594	ENSCING00000007594	NA	cytoglobin-1-like	1.34964	0.406583	YES	NO	No hits found				xgb	x globin
ENS_07779	ENSCING00000007779	NA	fluoride export protein 2	1.6334	-0.0621934	YES	NO	Q9UTS8	UPF0695 membrane protein C977.11/PB8B6.06c			No hits found
ENS_07990	ENSCING00000007990	NA	NA	1.38225	0.219918	YES	NO	P42260	Glutamate receptor ionotropic, kainate 2			grik1a	PREDICTED: glutamate receptor ionotropic, kainate 1 isoform X3
ENS_08002	ENSCING00000008002	NA	NA	3.09039	-0.180918	YES	NO	No hits found				htr5aa	5-hydroxytryptamine (serotonin) receptor 5A
ENS_08109	ENSCING00000008109	tk	tachykinin	2.80638	0.115252	YES	NO	No hits found				No hits found
ENS_08241	ENSCING00000008241	NA	NA	1.28431	-0.712013	YES	NO	Q6L708	Claudin-1			cldn19	claudin-19
ENS_08533	ENSCING00000008533	NA	NA	3.64175	-0.193582	YES	NO	No hits found				trpc6b	PREDICTED: short transient receptor potential channel 6 isoform X1
ENS_08621	ENSCING00000008621	NA	alpha-13-mannosyl-glycoprotein 4-beta-N-acetylglucosaminyltransferase A-like	1.29752	0.116045	YES	NO	A4IID1	Alpha-1,3-mannosyl-glycoprotein 4-beta-N-acetylglucosaminyltransferase A			zgc:154054	uncharacterized protein LOC777616 precursor
ENS_08740	ENSCING00000008740	NA	NA	0.993671	0.382648	YES	NO	Q8IVV2	Lipoxygenase homology domain-containing protein 1			loxhd1b	PREDICTED: lipoxygenase homology domain-containing protein 1
ENS_08747	ENSCING00000008747	NA	NA	2.12403	-0.368564	YES	NO	P16863	Gap junction alpha-1 protein			gja5b	gap junction alpha-5 protein
ENS_08779	ENSCING00000008779	NA	NA	0.980759	-0.24458	YES	NO	Q24799	Myophilin			tagln	transgelin
ENS_08928	ENSCING00000008928	NA	uncharacterized LOC100186658	2.56455	-0.103778	YES	NO	No hits found				ms4a17a.6	membrane-spanning 4-domains, subfamily A, member 17A.6
ENS_09159	ENSCING00000009159	NA	putative multicopper oxidase GMC1	1.5744	-0.0212348	YES	NO	No hits found				No hits found
ENS_09518	ENSCING00000009518	NA	NA	2.06843	0.0851469	YES	NO	No hits found				No hits found
ENS_09552	ENSCING00000009552	NA	NA	1.84875	0.281905	YES	NO	Q6NSJ0	Uncharacterized family 31 glucosidase KIAA1161			si:dkey-228b2.5	PREDICTED: uncharacterized family 31 glucosidase KIAA1161 homolog
ENS_09565	ENSCING00000009565	NA	NA	-1.97691	-0.557132	YES	NO	No hits found				gucy1a2	PREDICTED: guanylate cyclase soluble subunit alpha-2
ENS_09578	ENSCING00000009578	NA	NA	-1.94176	-0.778846	YES	NO	No hits found				No hits found
ENS_09617	ENSCING00000009617	NA	gelsolin	1.54793	-0.824562	YES	NO	P20305	Gelsolin (Fragment)			gsna	gelsolin
ENS_09623	ENSCING00000009623	NA	NA	-1.20901	-0.496715	YES	NO	No hits found				NA	PREDICTED: MAP7 domain-containing protein 3 isoform X5
ENS_09674	ENSCING00000009674	NA	glutamate receptor ionotropic NMDA 1-like	1.50595	-0.177995	YES	NO	P35439	Glutamate receptor ionotropic, NMDA 1			grin1b	PREDICTED: glutamate receptor, ionotropic, N-methyl D-aspartate 1b isoform X2
ENS_09676	ENSCING00000009676	NA	NA	-1.57647	0.332388	YES	NO	Q96J94	Piwi-like protein 1			piwil1	piwi-like protein 1
ENS_09856	ENSCING00000009856	NA	NA	-3.42234	-0.65238	YES	NO	O76083	High affinity cGMP-specific 3',5'-cyclic phosphodiesterase 9A			pde9a	PREDICTED: high affinity cGMP-specific 3',5'-cyclic phosphodiesterase 9A
ENS_09904	ENSCING00000009904	NA	NA	2.24729	0.176469	YES	NO	Q4V8E6	Glutathione S-transferase theta-4			gstt1b	glutathione S-transferase theta 1b
ENS_10072	ENSCING00000010072	NA	uncharacterized LOC100176590	1.46552	0.151884	YES	NO	No hits found				No hits found
ENS_10073	ENSCING00000010073	NA	uncharacterized LOC100186810	1.39627	0.38335	YES	NO	No hits found				No hits found
ENS_10141	ENSCING00000010141	NA	NA	3.02901	-0.160529	YES	NO	O75426	F-box only protein 24			NA	PREDICTED: X-linked retinitis pigmentosa GTPase regulator
ENS_10155	ENSCING00000010155	NA	NA	1.02394	-0.0146309	YES	NO	No hits found				setd4	SET domain-containing protein 4
ENS_10294	ENSCING00000010294	NA	NA	0.995068	0.0436855	YES	NO	Q96MT1	RING finger protein 145			rnf145b	RING finger protein 145
ENS_11451	ENSCING00000011451	NA	uncharacterized LOC100180315	1.24588	0.0888843	YES	NO	Q5ZKK2	Integrator complex subunit 9			ints9	integrator complex subunit 9
ENS_11470	ENSCING00000011470	NA	uncharacterized LOC100186708	1.91711	-0.331733	YES	NO	No hits found				No hits found
ENS_11521	ENSCING00000011521	NA	uncharacterized LOC100179925	0.883635	-0.386651	YES	NO	No hits found				No hits found
ENS_11644	ENSCING00000011644	NA	uncharacterized LOC100177663	1.61627	0.261618	YES	NO	No hits found				No hits found
ENS_11674	ENSCING00000011674	NA	NA	1.18231	-0.607432	YES	NO	No hits found				si:dkeyp-77h1.4	PREDICTED: uncharacterized protein si:dkeyp-77h1.4
ENS_11709	ENSCING00000011709	NA	NA	-1.37722	-0.913733	YES	NO	Q8NKE1	1,4-alpha-glucan-branching enzyme			gbe1b	PREDICTED: 1,4-alpha-glucan-branching enzyme isoform X1
ENS_11745	ENSCING00000011745	NA	NA	1.77282	0.142584	YES	NO	No hits found				No hits found
ENS_11764	ENSCING00000011764	NA	NA	1.88175	-0.819917	YES	NO	No hits found				No hits found
ENS_11868	ENSCING00000011868	NA	NA	0.90843	0.0867436	YES	NO	Q28262	Platelet-activating factor acetylhydrolase			pla2g7	platelet-activating factor acetylhydrolase
ENS_11914	ENSCING00000011914	NA	NA	0.844245	0.26082	YES	NO	No hits found				macf1a	PREDICTED: microtubule-actin cross-linking factor 1 isoform X20
ENS_12063	ENSCING00000012063	NA	NA	1.5164	-0.16306	YES	NO	No hits found				l3mbtl3	lethal(3)malignant brain tumor-like protein 3
ENS_12243	ENSCING00000012243	NA	NA	1.26817	-0.109534	YES	NO	No hits found				No hits found
ENS_12364	ENSCING00000012364	NA	NA	1.22688	-0.579442	YES	NO	Q99680	Probable G-protein coupled receptor 22			LOC100332423	PREDICTED: probable G-protein coupled receptor 22
ENS_12498	ENSCING00000012498	NA	NA	1.70876	0.173185	YES	NO	No hits found				No hits found
ENS_12608	ENSCING00000012608	NA	NA	1.46066	0.150801	YES	NO	No hits found				No hits found
ENS_12919	ENSCING00000012919	NA	NA	-0.992457	-0.283395	YES	NO	No hits found				No hits found
ENS_13237	ENSCING00000013237	NA	NA	1.41712	0.225842	YES	NO	Q84P21	4-coumarate--CoA ligase-like 5			acsf2	acyl-CoA synthetase family member 2, mitochondrial precursor
ENS_13260	ENSCING00000013260	NA	NA	0.992981	-0.773672	YES	NO	Q9QXT1	Dual adapter for phosphotyrosine and 3-phosphotyrosine and 3-phosphoinositide			prex1	PREDICTED: phosphatidylinositol 3,4,5-trisphosphate-dependent Rac exchanger 1 protein
ENS_13403	ENSCING00000013403	NA	NA	1.2577	-0.413149	YES	NO	No hits found				No hits found
ENS_13416	ENSCING00000013416	NA	NA	1.07575	0.128939	YES	NO	No hits found				No hits found
ENS_13496	ENSCING00000013496	NA	NA	1.7338	-0.0454442	YES	NO	No hits found				No hits found
ENS_13570	ENSCING00000013570	NA	NA	1.58236	-0.23733	YES	NO	Q9DAG5	Uncharacterized protein C2orf61 homolog			si:ch211-93n23.7	uncharacterized protein LOC100332264
ENS_13592	ENSCING00000013592	NA	NA	2.43255	-0.353586	YES	NO	P30974	Tachykinin-like peptides receptor 86C			galr1b	similar to galanin receptor type 1
ENS_13652	ENSCING00000013652	NA	glioma pathogenesis-related protein 1-like	1.69817	0.156491	YES	NO	No hits found				LOC101883528	PREDICTED: peptidase inhibitor 16-like
ENS_13657	ENSCING00000013657	NA	NA	1.3053	0.100187	YES	NO	B3STU3	Glutathione-specific gamma-glutamylcyclotransferase 1			chac2	putative glutathione-specific gamma-glutamylcyclotransferase 2
ENS_13687	ENSCING00000013687	NA	uncharacterized LOC100178897	3.42448	0.648354	YES	NO	No hits found				No hits found
ENS_13742	ENSCING00000013742	NA	NA	2.45301	0.288404	YES	NO	No hits found				No hits found
ENS_13746	ENSCING00000013746	NA	NA	-0.973621	-0.35879	YES	NO	No hits found				slc22a4	solute carrier family 22 member 5
ENS_13909	ENSCING00000013909	NA	NA	1.46275	-0.0206023	YES	NO	No hits found				NA	PREDICTED: golgin subfamily A member 6-like protein 22
ENS_13925	ENSCING00000013925	NA	NA	2.72779	0.432982	YES	NO	No hits found				No hits found
ENS_14019	ENSCING00000014019	NA	uncharacterized LOC100177385	-1.0913	-0.191759	YES	NO	No hits found				si:ch73-111k22.3	PREDICTED: differentially expressed in FDCP 6 homolog
ENS_14079	ENSCING00000014079	NA	NA	3.21354	0.0693494	YES	NO	No hits found				No hits found
ENS_14102	ENSCING00000014102	NA	uncharacterized LOC100187008	1.0478	-0.278874	YES	NO	No hits found				NA	PREDICTED: centrosome-associated protein CEP250 isoform X2
ENS_14151	ENSCING00000014151	NA	uncharacterized LOC100181880	1.17087	-0.242658	YES	NO	No hits found				No hits found
ENS_14180	ENSCING00000014180	NA	1-acyl-sn-glycerol-3-phosphate acyltransferase delta-like	1.45734	-0.298412	YES	NO	Q9D517	1-acyl-sn-glycerol-3-phosphate acyltransferase gamma			agpat4	1-acyl-sn-glycerol-3-phosphate acyltransferase delta
ENS_14538	ENSCING00000014538	NA	NA	-2.45067	-0.790276	YES	NO	No hits found				slc16a12b	monocarboxylate transporter 12-B
ENS_14584	ENSCING00000014584	NA	NA	2.17862	-0.0896618	YES	NO	No hits found				No hits found
ENS_14818	ENSCING00000014818	NA	NA	1.78884	0.269115	YES	NO	No hits found				flvcr2a	PREDICTED: feline leukemia virus subgroup C receptor-related protein 2
ENS_14988	ENSCING00000014988	NA	NA	1.73981	-0.0679012	YES	NO	No hits found				NA	PREDICTED: CD209 antigen-like protein C
ENS_15076	ENSCING00000015076	NA	NA	4.40789	0.112154	YES	NO	No hits found				No hits found
ENS_15079	ENSCING00000015079	NA	NA	5.07819	-0.0188607	YES	NO	No hits found				No hits found
ENS_15188	ENSCING00000015188	NA	uncharacterized LOC100175264	1.0365	-0.133174	YES	NO	No hits found				mettl27	PREDICTED: Williams-Beuren syndrome chromosomal region 27 protein isoform X2
ENS_15626	ENSCING00000015626	NA	NA	-1.54272	-0.798054	YES	NO	No hits found				NA	PREDICTED: uncharacterized protein si:ch211-233b23.4
ENS_15787	ENSCING00000015787	NA	methyltransferase-like protein 24	1.69587	0.185535	YES	NO	No hits found				NA	PREDICTED: methyltransferase-like protein 24 isoform X4
ENS_16160	ENSCING00000016160	NA	NA	1.44805	-0.354713	YES	NO	No hits found				sult1st3	cytosolic sulfotransferase 3
ENS_16242	ENSCING00000016242	NA	NA	-1.52906	0.15529	YES	NO	No hits found				piwil2	piwi-like protein 2
ENS_16320	ENSCING00000016320	NA	NA	1.27229	0.0193824	YES	NO	No hits found				hirip3	HIRA-interacting protein 3
ENS_16527	ENSCING00000016527	NA	NA	1.22183	0.192325	YES	NO	Q8CJ44	Solute carrier family 13 member 5			slc13a5a	solute carrier family 13, member 5
ENS_16622	ENSCING00000016622	NA	uncharacterized LOC100177297	-2.03822	-0.122105	YES	NO	No hits found				No hits found
ENS_16655	ENSCING00000016655	NA	uncharacterized LOC100176490	1.83117	0.0955675	YES	NO	No hits found				No hits found
ENS_16677	ENSCING00000016677	NA	NA	1.80241	0.463512	YES	NO	No hits found				No hits found
ENS_17269	ENSCING00000017269	NA	protein rolling stone-like	1.50154	0.196674	YES	NO	O44252	Protein rolling stone			NA	PREDICTED: uncharacterized protein LOC103911277
ENS_17344	ENSCING00000017344	NA	NA	-1.903	0.646553	YES	NO	No hits found				No hits found
ENS_17542	ENSCING00000017542	NA	uncharacterized LOC100182686	1.83592	0.230844	YES	NO	No hits found				No hits found
ENS_17557	ENSCING00000017557	NA	NA	-1.60092	0.379547	YES	NO	Q8UVX0	Piwi-like protein 1			piwil1	piwi-like protein 1
ENS_17777	ENSCING00000017777	NA	NA	1.84839	0.153232	YES	NO	No hits found				No hits found
ENS_17964	ENSCING00000017964	NA	NA	1.58651	0.0942688	YES	NO	No hits found				No hits found
ENS_17971	ENSCING00000017971	NA	NA	-0.977933	-0.405395	YES	NO	Q6DFS0	Thioredoxin-related transmembrane protein 2			tmx2b	thioredoxin-related transmembrane protein 2-B precursor
ENS_18018	ENSCING00000018018	NA	NA	-2.23931	-0.459663	YES	NO	No hits found				NA	PREDICTED: titin isoform X11
ENS_18020	ENSCING00000018020	NA	NA	-0.93276	-0.527993	YES	NO	Q24207	Protein boule			safb	scaffold attachment factor B2
ENS_18080	ENSCING00000018080	NA	sphingomyelin synthase-related 1-like	-1.68655	-0.657496	YES	NO	No hits found				zgc:162183	sphingomyelin synthase-related protein 1
ENS_18096	ENSCING00000018096	NA	NA	1.59651	0.379979	YES	NO	No hits found				No hits found
ENS_18196	ENSCING00000018196	NA	claudin-19-like	-0.774707	-0.647637	YES	NO	No hits found				cldn19	claudin-19
ENS_18205	ENSCING00000018205	NA	NA	-1.98981	-0.585507	YES	NO	No hits found				NA	PREDICTED: guanylate cyclase soluble subunit beta-2-like isoform X2
ENS_18228	ENSCING00000018228	NA	NA	1.23257	-0.108104	YES	NO	No hits found				No hits found
ENS_18297	ENSCING00000018297	NA	uncharacterized LOC100182412	1.69982	0.535032	YES	NO	No hits found				No hits found
ENS_18376	ENSCING00000018376	NA	NA	1.06929	-0.109074	YES	NO	No hits found				No hits found
ENS_18423	ENSCING00000018423	NA	NA	1.2216	0.228819	YES	NO	No hits found				No hits found
ENS_18472	ENSCING00000018472	NA	NA	2.60989	0.192761	YES	NO	No hits found				No hits found
ENS_18513	ENSCING00000018513	NA	NA	1.83899	-0.571846	YES	NO	No hits found				stum	protein stum homolog
ENS_18520	ENSCING00000018520	NA	NA	1.58256	-0.0469674	YES	NO	No hits found				No hits found
ENS_18536	ENSCING00000018536	NA	NA	1.52017	0.281996	YES	NO	No hits found				itln1	intelectin 1 precursor
ENS_18618	ENSCING00000018618	NA	NA	-1.31431	-0.58034	YES	NO	No hits found				NA	PREDICTED: adhesion G-protein coupled receptor D1
ENS_18709	ENSCING00000018709	NA	NA	1.44791	-0.243497	YES	NO	No hits found				NA	PREDICTED: epidermal growth factor receptor substrate 15-like 1
ENS_18722	ENSCING00000018722	NA	NA	1.65518	-0.399112	YES	NO	No hits found				si:ch211-197g18.2	PREDICTED: solute carrier family 35 member G1 isoform X2
ENS_18839	ENSCING00000018839	NA	NA	1.29232	0.0538867	YES	NO	Q28FE8	tRNA-specific adenosine deaminase 1			No hits found
ENS_18897	ENSCING00000018897	NA	NA	1.8012	-0.142654	YES	NO	No hits found				No hits found
ENS_19056	ENSCING00000019056	NA	NA	2.09109	-0.528158	YES	NO	No hits found				LOC101885642	PREDICTED: beta-2 adrenergic receptor-like
ENS_19220	ENSCING00000019220	NA	NA	1.44575	-1.02805	YES	NO	No hits found				No hits found
ENS_19254	ENSCING00000019254	NA	NA	1.92404	0.219856	YES	NO	No hits found				itgam	PREDICTED: integrin alpha-X-like
ENS_19294	ENSCING00000019294	NA	NA	1.49571	0.029392	YES	NO	No hits found				No hits found
ENS_19299	ENSCING00000019299	NA	NA	-1.37665	-0.624642	YES	NO	No hits found				No hits found
ENS_19336	ENSCING00000019336	NA	NA	-1.21255	-0.175349	YES	NO	No hits found				No hits found
ENS_19383	ENSCING00000019383	NA	NA	3.68525	0.414632	YES	NO	Q6PEY0	Gap junction beta-7 protein			LOC556987	PREDICTED: gap junction delta-2 protein-like
ENS_19403	ENSCING00000019403	NA	NA	-1.88817	-0.551743	YES	NO	No hits found				No hits found
ENS_19610	ENSCING00000019610	NA	NA	-1.23472	-0.385111	YES	NO	Q8IZU2	WD repeat-containing protein 17			wdr17	WD repeat-containing protein 17
ENS_19643	ENSCING00000019643	NA	NA	-1.76314	-0.79738	YES	NO	No hits found				NA	PREDICTED: tyrosine-protein kinase BAZ1B
ENS_19795	ENSCING00000019795	NA	NA	0.930326	0.211378	YES	NO	No hits found				No hits found
ENS_19971	ENSCING00000019971	NA	NA	2.29808	0.112239	YES	NO	Q9BQ66	Keratin-associated protein 4-12			No hits found
ENS_20004	ENSCING00000020004	NA	NA	1.9379	0.497785	YES	NO	No hits found				slco2b1	solute carrier organic anion transporter family member 2B1
ENS_20007	ENSCING00000020007	NA	NA	1.11489	-0.629911	YES	NO	No hits found				No hits found
ENS_20012	ENSCING00000020012	NA	NA	-1.08836	-0.395983	YES	NO	No hits found				hcrtr2	orexin receptor type 2
ENS_20197	ENSCING00000020197	NA	NA	2.22425	-0.147848	YES	NO	Q5NVJ6	G protein-activated inward rectifier potassium channel 2			si:dkey-100n10.2	PREDICTED: G protein-activated inward rectifier potassium channel 1
ENS_20231	ENSCING00000020231	NA	NA	1.54922	0.169668	YES	NO	No hits found				No hits found
ENS_20248	ENSCING00000020248	NA	NA	1.36277	0.46809	YES	NO	No hits found				No hits found
ENS_20315	ENSCING00000020315	NA	uncharacterized LOC100186988	1.54652	-0.00719912	YES	NO	No hits found				No hits found
ENS_20350	ENSCING00000020350	NA	NA	1.04876	-0.560106	YES	NO	No hits found				No hits found
ENS_20352	ENSCING00000020352	NA	NA	0.982347	-0.435005	YES	NO	No hits found				No hits found
ENS_20493	ENSCING00000020493	NA	NA	1.43468	0.123674	YES	NO	Q80XF7	Gap junction gamma-2 protein			LOC556987	PREDICTED: gap junction delta-2 protein-like
ENS_20613	ENSCING00000020613	NA	NA	1.8362	0.0833988	YES	NO	No hits found				No hits found
ENS_20661	ENSCING00000020661	NA	uncharacterized LOC100179974	2.2486	-0.10125	YES	NO	No hits found				No hits found
ENS_20669	ENSCING00000020669	NA	NA	1.08979	-0.76864	YES	NO	No hits found				No hits found
ENS_20711	ENSCING00000020711	NA	NA	-1.35856	-0.641008	YES	NO	Q9TU53	Cubilin			NA	PREDICTED: CUB domain-containing protein 2
ENS_20818	ENSCING00000020818	NA	NA	-2.6614	-0.568411	YES	NO	No hits found				No hits found
ENS_20852	ENSCING00000020852	NA	NA	1.14358	-0.276697	YES	NO	No hits found				No hits found
ENS_20939	ENSCING00000020939	NA	NA	-1.49253	0.381825	YES	NO	No hits found				piwil1	piwi-like protein 1
ENS_20956	ENSCING00000020956	NA	claudin-7-like	1.10996	0.204263	YES	NO	Q8N6F1	Claudin-19			cldn19	claudin-19
ENS_21084	ENSCING00000021084	NA	annexin A7-like	1.27243	0.174286	YES	NO	Q8HZM6	Annexin A1			anxa11a	annexin 11a isoform 2
ENS_21093	ENSCING00000021093	NA	NA	1.38385	-0.486294	YES	NO	No hits found				si:ch211-161h7.5	PREDICTED: uncharacterized protein si:ch211-161h7.5 isoform X2
ENS_21126	ENSCING00000021126	NA	NA	2.43549	0.0575716	YES	NO	P48548	G protein-activated inward rectifier potassium channel 4			kcnj5	PREDICTED: G protein-activated inward rectifier potassium channel 4
ENS_21134	ENSCING00000021134	NA	NA	1.9651	-0.493228	YES	NO	P25162	Acetylcholine receptor subunit beta-like 2			chrna3	PREDICTED: neuronal acetylcholine receptor subunit alpha-3
ENS_21181	ENSCING00000021181	NA	NA	2.67956	0.288347	YES	NO	No hits found				No hits found
ENS_21208	ENSCING00000021208	NA	NA	1.47098	0.184359	YES	NO	No hits found				No hits found
ENS_21225	ENSCING00000021225	NA	NA	1.06858	-0.415978	YES	NO	Q63099	Potassium voltage-gated channel subfamily B member 2			si:dkey-192j17.1	PREDICTED: potassium voltage-gated channel subfamily B member 2
ENS_21313	ENSCING00000021313	NA	NA	1.73028	-0.464925	YES	NO	No hits found				No hits found
ENS_21431	ENSCING00000021431	NA	NA	1.05285	-0.764197	YES	NO	No hits found				No hits found
ENS_21541	ENSCING00000021541	NA	NA	1.57248	-0.00501895	YES	NO	No hits found				No hits found
ENS_21542	ENSCING00000021542	NA	NA	1.45783	-0.0883803	YES	NO	No hits found				svep1	PREDICTED: sushi, von Willebrand factor type A, EGF and pentraxin domain-containing protein 1 isoform X3
ENS_21605	ENSCING00000021605	NA	NA	1.21881	-0.0372945	YES	NO	No hits found				NA	PREDICTED: C-type mannose receptor 2-like isoform X2
ENS_21606	ENSCING00000021606	NA	NA	1.92366	0.253362	YES	NO	No hits found				No hits found
ENS_21616	ENSCING00000021616	NA	NA	1.8513	-0.798554	YES	NO	No hits found				No hits found
ENS_21782	ENSCING00000021782	NA	NA	1.73566	0.289481	YES	NO	No hits found				No hits found
ENS_21819	ENSCING00000021819	NA	lactadherin-like	2.53529	0.450767	YES	NO	No hits found				mfge8a	milk fat globule-EGF factor 8 protein a isoform 1 precursor
ENS_21835	ENSCING00000021835	NA	uncharacterized LOC104266199	4.27582	0.169642	YES	NO	No hits found				No hits found
ENS_21839	ENSCING00000021839	NA	uncharacterized LOC100180371	1.6704	-0.916857	YES	NO	No hits found				No hits found
ENS_22072	ENSCING00000022072	NA	NA	3.04096	0.127276	YES	NO	Q6EV77	Alpha-(1,6)-fucosyltransferase			fut8a	PREDICTED: alpha-(1,6)-fucosyltransferase
ENS_22135	ENSCING00000022135	NA	uncharacterized LOC100175287	1.67007	0.162422	YES	NO	No hits found				col12a1a	PREDICTED: collagen alpha-1(XII) chain isoform X3
ENS_22200	ENSCING00000022200	NA	NA	1.62792	0.282549	YES	NO	A6H779	F-box/LRR-repeat protein 2			fbxl20	PREDICTED: F-box/LRR-repeat protein 20
ENS_22237	ENSCING00000022237	NA	NA	1.16747	0.125643	YES	NO	Q16760	Diacylglycerol kinase delta			LOC100536469	PREDICTED: diacylglycerol kinase delta, partial
ENS_22241	ENSCING00000022241	NA	NA	-1.4104	-0.422375	YES	NO	No hits found				No hits found
ENS_22273	ENSCING00000022273	NA	NA	1.77518	0.100343	YES	NO	No hits found				No hits found
ENS_22323	ENSCING00000022323	NA	NA	1.94847	0.308411	YES	NO	Q8L9C4	Very-long-chain 3-oxoacyl-CoA reductase 1			hsd17b12b	very-long-chain 3-oxoacyl-CoA reductase-B
ENS_22385	ENSCING00000022385	NA	uncharacterized LOC100184747	1.72718	0.0831944	YES	NO	No hits found				No hits found
ENS_22445	ENSCING00000022445	NA	NA	2.44777	-0.0524547	YES	NO	No hits found				No hits found
ENS_22733	ENSCING00000022733	NA	NA	1.2738	0.0682518	YES	NO	No hits found				micall2a	MICAL-like protein 2
ENS_22826	ENSCING00000022826	NA	NA	1.3216	0.0409302	YES	NO	No hits found				No hits found
ENS_23007	ENSCING00000023007	NA	NA	4.20937	0.233205	YES	NO	No hits found				No hits found
ENS_23029	ENSCING00000023029	NA	NA	1.31234	-0.411811	YES	NO	No hits found				No hits found
ENS_23072	ENSCING00000023072	NA	NA	3.45173	0.0610692	YES	NO	No hits found				No hits found
ENS_23294	ENSCING00000023294	NA	NA	1.46132	0.559772	YES	NO	Q91YH5	Atlastin-3			atl1	atlastin-1
ENS_23319	ENSCING00000023319	NA	NA	1.73287	-0.260767	YES	NO	No hits found				NA	PREDICTED: protein FAM19A1 isoform X1
ENS_23460	ENSCING00000023460	NA	NA	6.07442	0.0838932	YES	NO	No hits found				No hits found
ENS_23643	ENSCING00000023643	NA	NA	2.18137	0.100384	YES	NO	Q3ZCX4	Zinc finger protein 568			No hits found
ENS_23650	ENSCING00000023650	NA	NA	-2.22153	-0.691967	YES	NO	P56434	Alpha-(1,3)-fucosyltransferase 6			ft1	PREDICTED: alpha(1,3)fucosyltransferase gene 1 isoform X1
ENS_23672	ENSCING00000023672	NA	NA	1.91326	-0.0841738	YES	NO	Q9UN19	Dual adapter for phosphotyrosine and 3-phosphotyrosine and 3-phosphoinositide			dapp1	dual adapter for phosphotyrosine and 3-phosphotyrosine and 3-phosphoinositide
ENS_23835	ENSCING00000023835	NA	NA	1.16086	-0.34862	YES	NO	No hits found				No hits found
ENS_23917	ENSCING00000023917	NA	NA	-1.93909	-0.635119	YES	NO	O02298	Soluble guanylate cyclase gcy-35			LOC100333871	PREDICTED: atrial natriuretic peptide receptor 1-like
ENS_24003	ENSCING00000024003	NA	NA	4.05714	0.00178749	YES	NO	Q9WVC5	Short transient receptor potential channel 7			trpc7a	transient receptor potential cation channel, subfamily C, member 7a
ENS_24022	ENSCING00000024022	NA	NA	-2.46369	-0.492342	YES	NO	No hits found				ccbl1	kynurenine--oxoglutarate transaminase 1
ENS_24137	ENSCING00000024137	NA	uncharacterized LOC100176601	2.40761	0.219718	YES	NO	No hits found				No hits found
ENS_24153	ENSCING00000024153	NA	uncharacterized LOC100184634	-1.75826	-0.222805	YES	NO	No hits found				No hits found
ENS_24176	ENSCING00000024176	NA	NA	1.41374	-0.030509	YES	NO	No hits found				No hits found
ENS_24272	ENSCING00000024272	NA	NA	-1.03567	0.241049	YES	NO	No hits found				No hits found
ENS_24290	ENSCING00000024290	NA	NA	-1.59511	0.0225669	YES	NO	No hits found				No hits found
ENS_24374	ENSCING00000024374	NA	NA	-1.21288	-0.405751	YES	NO	No hits found				gpr155a	PREDICTED: integral membrane protein GPR155
ENS_24677	ENSCING00000024677	NA	NA	3.28874	0.128105	YES	NO	No hits found				No hits found
ENS_24803	ENSCING00000024803	NA	NA	2.99508	-0.180434	YES	NO	No hits found				No hits found
ENS_24853	ENSCING00000024853	NA	NA	0.832102	0.122323	YES	NO	O62742	Non-specific lipid-transfer protein			scp2a	non-specific lipid-transfer protein
ENS_24860	ENSCING00000024860	NA	NA	1.50274	0.438308	YES	NO	P48999	Arachidonate 5-lipoxygenase			alox5b.1	PREDICTED: arachidonate 5-lipoxygenase
ENS_24953	ENSCING00000024953	NA	NA	2.49853	-0.0194961	YES	NO	No hits found				mettl27	PREDICTED: Williams-Beuren syndrome chromosomal region 27 protein isoform X2
ENS_24969	ENSCING00000024969	NA	NA	3.32919	0.0163963	YES	NO	No hits found				No hits found
ENS_25070	ENSCING00000025070	NA	NA	1.47458	0.505901	YES	NO	No hits found				No hits found
ENS_25097	ENSCING00000025097	NA	NA	-1.34153	-0.731085	YES	NO	P70414	Sodium/calcium exchanger 1			slc8a1b	PREDICTED: sodium/calcium exchanger 1 isoform X2
ENS_09589	ENSCING00000009589	bco	Ciona intestinalis beta-carotene-1515'-monooxygenase (bco) mRNA.	-0.225037	-1.07787	NO	YES	A9NK39	Costars family protein WS02710_H03	Bco1	beta-carotene oxygenase 1	bco1l	beta,beta-carotene 15,15'-monooxygenase
ENS_03241	ENSCING00000003241	hdcl	Ciona intestinalis histidine decarboxylase-like protein (hdcl) mRNA.	-0.889293	-1.31058	NO	YES	P22781	Aromatic-L-amino-acid decarboxylase	Ddc	dopa decarboxylase	ddc	aromatic-L-amino-acid decarboxylase
ENS_18450	ENSCING00000018450	NA	dickkopf-related protein 3	-0.102855	-1.17902	NO	YES	Q8MTX1	U3-aranetoxin-Ce1a	Dkk3	dickkopf WNT signaling pathway inhibitor 3	dkk3b	dickkopf-related protein 3 precursor
ENS_01947	ENSCING00000001947	NA	NA	0.565625	-1.42172	NO	YES	O75325	Leucine-rich repeat neuronal protein 2	Lrrn1	leucine rich repeat protein 1, neuronal	lrrn1	leucine-rich repeat neuronal protein 1 precursor
ENS_08580	ENSCING00000008580	NA	NA	-0.496031	-1.28635	NO	YES	O70299	Protein mab-21-like 1	Mab21l1	mab-21-like 1	mab21l1	protein mab-21-like 1
ENS_01146	ENSCING00000001146	NA	NA	0.504445	-1.52051	NO	YES	O13018	Vertebrate ancient opsin	Opn1sw	opsin 1	valopa	vertebrate ancient long opsin a
ENS_13931	ENSCING00000013931	NA	NA	0.331983	-1.03004	NO	YES	Q8K4R4	Cytoplasmic phosphatidylinositol transfer protein 1	Pitpnc1	phosphatidylinositol transfer protein, cytoplasmic 1	zgc:101640	PREDICTED: cytoplasmic phosphatidylinositol transfer protein 1 isoform X1
ENS_08670	ENSCING00000008670	vgat	Ciona intestinalis vesicular GABA transporter (vgat) mRNA.	0.0640829	-1.19966	NO	YES	Q6PF45	Vesicular inhibitory amino acid transporter	Slc32a1	solute carrier family 32	slc32a1	vesicular inhibitory amino acid transporter
ENS_22701	ENSCING00000022701	NA	NA	-0.226069	-0.877348	NO	YES	Q9UMX9	Membrane-associated transporter protein	Slc45a2	solute carrier family 45, member 2	slc45a2	membrane-associated transporter protein
ENS_12954	ENSCING00000012954	NA	NA	0.165466	-1.99955	NO	YES	P41823	Synaptotagmin-1			syt1a	PREDICTED: synaptotagmin-1 isoform X2
ENS_04578	ENSCING00000004578	ci-gnrhr4	gonadotropin-releasing hormone receptor	-0.375489	-1.2308	NO	YES	No hits found				gnrhr2	gonadotropin releasing hormone receptor 2
ENS_19419	ENSCING00000019419	NA	cell wall integrity and stress response component 2	-0.629316	-1.02608	NO	YES	Q05049	Integumentary mucin C.1 (Fragment)			LOC101885332	PREDICTED: mucin-2-like, partial
ENS_19062	ENSCING00000019062	NA	uncharacterized LOC100186612	-0.541755	-1.14975	NO	YES	No hits found				LOC100149700	PREDICTED: complexin-3-like isoform X1
ENS_07429	ENSCING00000007429	NA	uncharacterized LOC100187538	0.22357	-1.01839	NO	YES	No hits found				No hits found
ENS_09109	ENSCING00000009109	NA	ubiquinone/menaquinone biosynthesis C-methyltransferase UbiE-like	-0.96084	-1.06563	NO	YES	No hits found				mettl27	PREDICTED: Williams-Beuren syndrome chromosomal region 27 protein isoform X2
ENS_18363	ENSCING00000018363	NA	NA	-0.516542	-0.868583	NO	YES	Q9D6Y9	1,4-alpha-glucan-branching enzyme			gbe1b	PREDICTED: 1,4-alpha-glucan-branching enzyme isoform X1
ENS_20871	ENSCING00000020871	NA	integumentary mucin A.1-like	-0.192361	1.32606	NO	YES	Q08423	Trefoil factor 1			NA	PREDICTED: lysosomal alpha-glucosidase isoform X3
