# Supplementary material for: Onecut Regulates Core Components of the Molecular Machinery for Neurotransmission in Photoreceptor Differentiation
Source: Front Cell Dev Biol. 2021 Mar 18;9:602450. doi: 10.3389/fcell.2021.602450 (PMC8012850; doi:10.3389/fcell.2021.602450)
Supplement: Supplementary file 3 [file Table_3.xlsx]

## Sheet: Suppl Table 3
Supplementary Table 3: DEGs in mouse Oc1/Oc2 double mutants from Sapkota et al. specifying, where present, the Ciona ortholog. Log2 fold change (Log2FC), negative values are reported in red, positive values in blue.
Gene name	Gene ID	Description	DKO LOG2FC	Oc1 KO LOG2FC	Oc2 KO LOG2FC	CIONA SIMILARITIES	Ciona Ensembl ID	OC::Act LOG2FC	OC::Rep LOG2FC	Uniprot Annotation
Slc39a2	NM_001039676	solute carrier family 39 (zinc transporter) 2C member 2 2C transcript variant X1	-2.98894	-3.40007	-3.07787	YES	ENSCING00000018912	-0.11454	-0.636141	Zinc transporter ZIP2 OS=Homo sapiens GN=SLC39A2 PE=1 SV=2
Prss12	NM_008939	protease 2C serine 12 neurotrypsin (motopsin)	-2.44131	-0.636603	-0.632098	YES	ENSCING00000000636	0.323437	0.417627	Galectin-3-binding protein A OS=Danio rerio GN=lgals3bpa PE=2 SV=1
Lancl3	NM_173414	LanC lantibiotic synthetase component C-like 3 (bacterial)	-1.86052	-0.587074	-1.10076	YES	ENSCING00000001571	-0.0695297	-0.120924	LanC-like protein 3 OS=Homo sapiens GN=LANCL3 PE=2 SV=2
Fam26e	NM_178908	family with sequence similarity 26 2C member E	-1.7044	-0.490649	-1.11297	YES	ENSCING00000018584	0.158189	0.382419	No hits found
Thrb	NM_001113417,NM_009380	thyroid hormone receptor beta 2C transcript variant X8	-1.67268	0.0110638	0.103687	YES	ENSCING00000021968	0.201804	-0.0995857	Thyroid hormone receptor beta OS=Paralichthys olivaceus GN=thrb PE=2 SV=1
Glra2	NM_183427	glycine receptor 2C alpha 2 subunit 2C transcript variant X2	-1.56746	-0.153172	-0.537605	YES	ENSCING00000009266	0.79078	-0.208154	Glycine receptor subunit alpha-2 OS=Rattus norvegicus GN=Glra2 PE=1 SV=1
Irx3	NM_001253822,NM_008393	Iroquois related homeobox 3 2C transcript variant 2	-1.42404	-0.279464	-0.352706	YES	ENSCING00000021438	-0.862119	-0.0222091	Iroquois-class homeodomain protein IRX-6 OS=Homo sapiens GN=IRX6 PE=2 SV=3
Irx6	NM_022428	Iroquois related homeobox 6 (Drosophila) 2C transcript variant 1	-1.38537	-0.0880146	0.0215055	YES	ENSCING00000018956	0.0964277	0.155117	Iroquois-class homeodomain protein IRX-4 OS=Homo sapiens GN=IRX4 PE=1 SV=2
Dynlt1b	NM_009342	dynein light chain Tctex-type 1B	-1.21204	-0.562297	-1.03915	YES	ENSCING00000018059	0.0718194	0.111699	Dynein light chain Tctex-type 1 OS=Rattus norvegicus GN=Dynlt1 PE=1 SV=1
Cda	NM_028176	cytidine deaminase	-1.21031	-0.562709	-0.603279	YES	ENSCING00000011605	0.012505	-0.0237698	Cytidine deaminase OS=Mus musculus GN=Cda PE=1 SV=2
Ebf1	NM_007897	early B cell factor 1 2C transcript variant 4	-1.1464	-0.277443	-0.436129	YES	ENSCING00000003209	-1.12748	-0.460881	Transcription factor COE1 OS=Rattus norvegicus GN=Ebf1 PE=1 SV=2
Chst8	NM_175140	carbohydrate (N-acetylgalactosamine 4-0) sulfotransferase 8	-1.04206	-0.506344	-0.423717	YES	ENSCING00000010056	0.365789	0.409214	Carbohydrate sulfotransferase 8 OS=Mus musculus GN=Chst8 PE=2 SV=1
Cacna2d3	NM_009785	calcium channel 2C voltage-dependent 2C alpha2/delta subunit 3	-1.04088	-0.690214	-0.168509	YES	ENSCING00000013789	1.82383	-0.247736	Leucine-rich repeat-containing protein 15 OS=Rattus norvegicus GN=Lrrc15 PE=2 SV=1
Mid1	NM_010797,NM_183151	midline 1 2C transcript variant 6	-1.01606	-0.835236	-0.508155	YES	ENSCING00000008591	-0.00810256	-0.0136196	E3 ubiquitin-protein ligase Midline-1 OS=Rattus norvegicus GN=Mid1 PE=2 SV=1
Tbx20	NM_001205085,NM_020496,NM_194263	T-box 20 2C transcript variant 1	0.696018	2.12349	0.597451	YES	ENSCING00000005267	-0.728035	-0.178836	T-box transcription factor TBX20 OS=Xenopus tropicalis GN=tbx20 PE=2 SV=1
Tmod4	NM_016712	tropomodulin 4 2C transcript variant X1	0.742528	1.65744	-0.314674	YES	ENSCING00000000042	-0.122307	-0.0534066	Tropomodulin-1 OS=Rattus norvegicus GN=Tmod1 PE=2 SV=1
Ache	NM_009599	acetylcholinesterase 2C transcript variant X3	1.04477	0.575248	0.306382	YES	ENSCING00000004635	-0.168455	-0.0673955	Acetylcholinesterase OS=Electrophorus electricus GN=ache PE=3 SV=1
Cnga3	NM_009918	cyclic nucleotide gated channel alpha 3 2C transcript variant 1	1.05638	0.66255	0.238415	YES	ENSCING00000005017	-0.276495	-0.434079	cGMP-gated cation channel alpha-1 OS=Mus musculus GN=Cnga1 PE=2 SV=2
Neurod4	NM_007501	neurogenic differentiation 4	1.07072	0.675077	0.0777631	YES	ENSCING00000004039	-1.52871	-0.321786	Hybrid signal transduction histidine kinase I OS=Dictyostelium discoideum GN=dhkI-1 PE=3 SV=1
Ntng1	NM_001163348,NM_001163349,NM_001163350,NM_001163351,NM_030699,NM_133488	netrin G1 2C transcript variant c	1.07629	0.349947	0.70011	YES	ENSCING00000024925	0.115045	-0.0368504	Netrin-G1 OS=Mus musculus GN=Ntng1 PE=1 SV=2
Acta1	NM_009606	actin 2C alpha 1 2C skeletal muscle 2C transcript variant 2	1.07761	1.20503	0.516507	YES	ENSCING00000007550	-0.249593	0.142428	Actin, muscle-type OS=Molgula oculata PE=3 SV=1
Fstl5	NM_001253719,NM_178673	follistatin-like 5 2C transcript variant X1	1.10002	0.552039	0.389623	YES	ENSCING00000003844	0.346565	-0.520016	Follistatin-related protein 5 OS=Mus musculus GN=Fstl5 PE=2 SV=1
Ercc2	NM_007949,NR_030759	excision repair cross-complementing rodent repair deficiency 2C complementation group 2	1.11308	1.02539	0.986756	YES	ENSCING00000024668	-0.127105	0.0526599	TFIIH basal transcription factor complex helicase XPD subunit OS=Homo sapiens GN=ERCC2 PE=1 SV=1
Uncx	NM_013702	UNC homeobox	1.12139	0.557762	-0.416209	YES	ENSCING00000009645	-0.356302	-0.422892	Homeobox protein unc-4 OS=Caenorhabditis elegans GN=unc-4 PE=1 SV=2
Zfp385b	NM_001113399,NM_001113400,NM_178723	zinc finger protein 385B 2C transcript variant X2	1.17033	0.408304	-0.15743	YES	ENSCING00000007420	2.45841	-0.0754695	No hits found
Mstn	NM_010834	myostatin	1.18407	0.441191	0.315129	YES	ENSCING00000004894	-0.0142964	0.0235378	Growth/differentiation factor 8 OS=Taurotragus derbianus GN=MSTN PE=2 SV=1
Moxd1	NM_021509	monooxygenase 2C DBH-like 1	1.2387	0.833242	0.526973	YES	ENSCING00000002946	0.0386749	-0.257854	DBH-like monooxygenase protein 1 OS=Mus musculus GN=Moxd1 PE=1 SV=1
Gabra2	NM_008066	gamma-aminobutyric acid (GABA) A receptor 2C subunit alpha 2 2C transcript variant X1	1.33	1.12408	0.724318	YES	ENSCING00000004249	1.87795	-0.612722	Gamma-aminobutyric acid receptor subunit alpha-2 OS=Rattus norvegicus GN=Gabra2 PE=3 SV=1
Mak	NM_001145802,NM_001145803,NM_008547	male germ cell-associated kinase 2C transcript variant X6	1.37687	0.717794	0.373719	YES	ENSCING00000017973	-1.12988	0.123922	Serine/threonine-protein kinase MAK OS=Homo sapiens GN=MAK PE=1 SV=2
Crhbp	NM_198408	corticotropin releasing hormone binding protein	1.41588	0.571931	1.34545	YES	ENSCING00000021925	0.0776902	0.0531769	Corticotropin-releasing factor-binding protein OS=Rattus norvegicus GN=Crhbp PE=2 SV=1
Tfap2a	NM_001122948,NM_011547	transcription factor AP-2 2C alpha 2C transcript variant X3	1.41943	0.829165	0.621013	YES	ENSCING00000003722	-0.175595	0.0462289	Transcription factor AP-2-epsilon OS=Xenopus laevis GN=tfap2e PE=2 SV=1
Cwc22	NM_030560,NM_172667	CWC22 spliceosome-associated protein homolog (S. cerevisiae) 2C transcript variant 2	1.42893	1.42974	0.355438	YES	ENSCING00000008865	0.0334872	0.128051	Pre-mRNA-splicing factor CWC22 homolog OS=Xenopus laevis GN=cwc22 PE=2 SV=1
Lhx4	NM_010712	LIM homeobox protein 4 2C transcript variant X2	1.49545	0.609341	0.307343	YES	ENSCING00000009072	0.748531	-0.638626	LIM/homeobox protein Lhx3 OS=Halocynthia roretzi GN=LHX3 PE=2 SV=2
Hspb1	NM_013560	heat shock protein 1	1.61805	1.42163	0.8929	YES	ENSCING00000000618	-0.491113	-0.271318	Alpha-crystallin A chain OS=Erinaceus europaeus GN=CRYAA PE=1 SV=1
Igf1	NM_001111274,NM_001111275,NM_001111276,NM_010512,NM_184052	insulin-like growth factor 1 2C transcript variant X10	1.63984	2.46648	1.43765	YES	ENSCING00000003666	-0.237884	-0.0481244	Insulin-like growth factor (Fragment) OS=Myxine glutinosa PE=2 SV=1
Fabp7	NM_021272	fatty acid binding protein 7 2C brain	1.65701	1.2536	0.252021	YES	ENSCING00000002061	-0.114553	0.193451	Fatty acid-binding protein, brain OS=Gallus gallus GN=FABP7 PE=2 SV=2
Zmat4	NM_177086	zinc finger 2C matrin type 4 2C transcript variant X4	1.75447	1.2236	0.40515	YES	ENSCING00000019386	0.460036	0.201577	No hits found
Bmper	NM_028472	BMP-binding endothelial regulator	1.9783	1.1481	0.716083	YES	ENSCING00000000255	-0.173584	0.196893	BMP-binding endothelial regulator protein OS=Homo sapiens GN=BMPER PE=1 SV=3
Dnaic1	NM_175138	dynein 2C axonemal 2C intermediate chain 1	2.28699	1.05297	0.204362	YES	ENSCING00000008832	-0.0780047	-0.269401	Dynein intermediate chain 2, ciliary OS=Heliocidaris crassispina PE=2 SV=1
Lhx5	NM_008499	LIM homeobox protein 5	1.61332	0.982329	0.494906	NO	ENSCING00000019733	-1.71037	-0.828909	LIM/homeobox protein Lhx5 OS=Danio rerio GN=lhx5 PE=2 SV=1
1500004A13Rik	NR_015498	ncRNA	-0.159869	-2.48352	0.025567	NO
5830417I10Rik	NR_028359	gon-4-like pseudogene	-0.193314	-1.74881	0.0685663	NO
Arg1	NM_007482	arginase 2C liver	2.00351	0.458226	0.705615	NO
Arl4d	NM_025404	ADP-ribosylation factor-like 4D	1.06352	0.583276	0.858815	NO
Cartpt	NM_001081493,NM_013732	CART prepropeptide 2C transcript variant 2	1.09585	0.243584	0.504873	NO
Gfi1	NM_010278	growth factor independent 1 2C transcript variant 2	4.05935	2.0171	2.25158	NO
Gpr123	NM_177469	G protein-coupled receptor 123 2C transcript variant X1	1.09009	0.278756	0.516912	NO
Hrk	NM_007545	harakiri 2C BCL2 interacting protein (contains only BH3 domain)	-0.629608	-1.07803	-0.983324	NO
Hs3st2	NM_001081327	heparan sulfate (glucosamine) 3-O-sulfotransferase 2 2C transcript variant X1	2.39498	0.418197	0.866562	NO
Isl2	NM_027397	insulin related protein 2 (islet 2) 2C transcript variant X1	1.90978	0.483342	0.80696	NO
Npas1	NM_008718	neuronal PAS domain protein 1 2C transcript variant X1	-0.930444	-1.46256	-1.05413	NO
Pou2f2	NM_001163554,NM_001163555,NM_001163556,NM_011138	POU domain 2C class 2 2C transcription factor 2 2C transcript variant 1	1.06276	0.535321	0.555111	NO
Pth2r	NM_139270	parathyroid hormone 2 receptor 2C transcript variant X2	3.87083	1.01264	1.46519	NO
Rprl3	NR_024198	ribonuclease P RNA-like 3	-14.0774	-14.0866	-14.0813	NO
Sema3e	NM_011348	sema domain 2C immunoglobulin domain (Ig) 2C short basic domain 2C secreted 2C (semaphorin) 3E	1.8449	0.361647	0.703717	NO
Slc2a3	NM_011401	solute carrier family 2 (facilitated glucose transporter) 2C member 3	1.02325	0.172464	0.207547	NO
Tmem132c	NM_175432	transmembrane protein 132C	1.05379	0.226344	0.434889	NO
3632451O06Rik	NM_026142	RIKEN cDNA 3632451O06 gene 2C transcript variant X1	-1.46756	-0.866854	-0.8152	NO
Gm5779	NR_033602	ribosomal protein, large, P0 pseudogene	-1.12486	-0.651033	-0.652625	NO
Irx1	NM_010573	Iroquois related homeobox 1 (Drosophila)	0.112762	1.40135	1.40724	NO
Irx5	NM_018826	Iroquois related homeobox 5 (Drosophila)	-1.44984	-0.292404	-0.291097	NO
Itga7	NM_008398	integrin alpha 7 2C transcript variant X1	-1.49224	-0.181052	-0.168907	NO
Lmo2	NM_001142335,NM_001142336,NM_001142337,NM_008505	LIM domain only 2 2C transcript variant 4	-1.88433	0.0959045	0.158646	NO
Otop3	NM_027132	otopetrin 3 2C transcript variant X1	-2.11831	0.112184	0.409983	NO
Pmfbp1	NM_019938	polyamine modulated factor 1 binding protein 1 2C transcript variant X1	-4.62248	-0.956126	-0.581657	NO
Pou6f2	NM_175006	POU domain 2C class 6 2C transcription factor 2	-1.97615	-0.510027	-0.524284	NO
Th	NM_009377	tyrosine hydroxylase	-1.55177	-1.33841	-1.27582	NO
Tlr2	NM_011905	toll-like receptor 2 2C transcript variant X1	-1.36684	-1.11909	-1.07861	NO
Tmem91	NM_177102	transmembrane protein 91 2C transcript variant X1	-2.19915	-2.08839	-2.09052	NO
Arntl2	NM_172309	aryl hydrocarbon receptor nuclear translocator-like 2 2C transcript variant X10	-1.37906	-0.732751	-0.868327	NO
B3gat2	NM_172124	beta-1 2C3-glucuronyltransferase 2 (glucuronosyltransferase S)	-1.06325	-0.580896	-0.643265	NO
Cacna1i	NM_001044308	calcium channel 2C voltage-dependent 2C alpha 1I subunit	3.99226	4.47504	4.36102	NO
Ptpn3	NM_011207	protein tyrosine phosphatase 2C non-receptor type 3 2C transcript variant X1	-1.0368	-0.521734	-0.618908	NO
Cdh18	NM_001081299	cadherin 18 2C transcript variant X3	-1.7425	-0.103817	-0.55216	NO
Eps8l1	NM_026146	EPS8-like 1 2C transcript variant X1	-1.6322	-0.357672	-0.723542	NO
Gpr139	NM_001024138	G protein-coupled receptor 139	-2.24106	-0.532398	-0.96506	NO
Zfp804a	NM_175513	zinc finger protein 804A 2C transcript variant X1	-1.46062	-0.0519518	-0.475354	NO
1190003K10Rik	NM_001195435	RIKEN cDNA 1190003K10 gene	2.15187	1.03559	0.92813	NO
Accn3	NM_183000	acid-sensing (proton-gated) ion channel 3	1.68732	0.762602	0.517364	NO
Cd44	NM_001039150,NM_001039151,NM_001177785,NM_001177786,NM_001177787,NM_009851	CD44 antigen 2C transcript variant X5	1.35004	0.335119	0.0271846	NO
Cxcl14	NM_019568	chemokine (C-X-C motif) ligand 14 2C transcript variant X3	2.24965	0.932471	0.825655	NO
Epha10	NM_001256432,NM_177671	Eph receptor A10 2C transcript variant 1	1.61881	0.803254	0.709569	NO
Fam101a	NM_028443	family with sequence similarity 101 2C member A	1.356	0.48192	0.448817	NO
Impg2	NM_174876	interphotoreceptor matrix proteoglycan 2 2C transcript variant X1	1.36275	0.416258	0.215873	NO
Mrap2	NM_001101482,NM_001177731	melanocortin 2 receptor accessory protein 2 2C transcript variant X3	2.82137	1.09848	0.738793	NO
Nxnl2	NM_029173	nucleoredoxin-like 2 2C transcript variant X4	1.74345	0.59163	0.48763	NO
Pde6g	NM_012065	phosphodiesterase 6G 2C cGMP-specific 2C rod 2C gamma 2C transcript variant 1	1.77203	0.102774	-0.677902	NO
Rpp25	NM_133982	ribonuclease P/MRP 25 subunit	1.03157	0.593744	0.49826	NO
Slc17a7	NM_182993	solute carrier family 17 (sodium-dependent inorganic phosphate cotransporter) 2C member 7	3.36688	1.08388	0.208068	NO
Slc1a7	NM_146255	solute carrier family 1 (glutamate transporter) 2C member 7	3.10646	1.13112	-0.0915378	NO
Thy1	NM_009382	thymus cell antigen 1 2C theta	3.15998	1.58957	0.855549	NO
Tulp1	NM_021478	tubby like protein 1 2C transcript variant X1	1.87796	0.820395	0.469063	NO
Caln1	NM_021371,NM_181045	calneuron 1 2C transcript variant X4	-3.02525	-1.03824	-0.269872	NO
Car10	NM_028296	carbonic anhydrase 10 2C transcript variant X1	-3.98453	-1.35762	-0.403299	NO
Fam43b	NM_001081672	family with sequence similarity 43 2C member B	-2.19707	-0.596986	-0.0444779	NO
Fxyd7	NM_022007	FXYD domain-containing ion transport regulator 7	-1.23534	-0.106002	0.503889	NO
Gdnf	NM_010275	glial cell line derived neurotrophic factor 2C transcript variant 1	-5.68893	-2.31566	-1.16738	NO
Gm6537	NM_001195091	predicted gene 6537 2C transcript variant X1	-1.02915	-1.06984	-0.920677	NO
Ipcef1	NM_001033391,NM_001170800,NM_001170801,NM_001170802	interaction protein for cytohesin exchange factors 1 2C transcript variant X2	-1.22363	-0.605536	-0.13863	NO
Klf4	NM_010637	Kruppel-like factor 4 (gut)	-1.58973	-0.977653	-0.0866449	NO
Onecut1	NM_008262	one cut domain 2C family member 1	-1.87057	-1.73683	0.224186	NO
Onecut3	NM_139226	one cut domain 2C family member 3	-4.20852	-1.24873	-0.59269	NO
Tshz2	NM_080455	teashirt zinc finger family member 2 2C transcript variant X4	-1.03044	-0.54652	-0.164585	NO
Ubash3b	NM_176860	ubiquitin associated and SH3 domain containing 2C B 2C transcript variant X2	-1.5657	-0.920848	-0.675679	NO
C1ql3	NM_153155	C1q-like 3	1.85014	0.961963	0.366163	NO
Cacna2d4	NM_001033382	calcium channel 2C voltage-dependent 2C alpha 2/delta subunit 4 2C transcript variant X1	1.21093	0.662044	0.38817	NO
Galntl2	NM_030166	UDP-N-acetyl-alpha-D-galactosamine:polypeptide N-acetylgalactosaminyltransferase 15	3.53531	2.12359	0.620676	NO
Gm11744	NM_001163318	predicted gene 11744	1.07252	0.395483	0.0107856	NO
Gm2897	NM_001177714,NM_001177715	predicted gene 2897	-1.14949	-1.44565	-1.58182	NO
Gm514	NM_001111145	ubiquitin-associated protein 1-like	1.38376	0.774765	0.454124	NO
Inhbb	NM_008381	inhibin beta-B	1.48054	0.731945	0.295055	NO
Lypd6b	NM_027990	LY6/PLAUR domain containing 6B 2C transcript variant X4	1.56674	0.668667	0.100985	NO
Rbp3	NM_015745	retinol binding protein 3 2C interstitial	1.1938	0.692407	0.437262	NO
Rd3	NM_001177900,NM_023727	retinal degeneration 3 2C transcript variant X2	1.56343	0.558299	-0.113435	NO
Tmem90a	NM_001033334	synapse differentiation inducing 1 like	1.38801	0.862904	0.590232	NO
Elfn1	NM_175522	leucine rich repeat and fibronectin type III 2C extracellular 1 2C transcript variant X1	1.04324	0.883447	0.41096	NO
Lhx9	NM_001025565,NM_001042577,NM_010714	LIM homeobox protein 9 2C transcript variant 2	1.03353	0.80425	0.137428	NO
Sfn	NM_018754	stratifin	1.7102	1.44877	0.742879	NO
Sncb	NM_033610	synuclein 2C beta	1.88803	1.64695	0.834878	NO
Tmem215	NM_001166009,NM_177175	transmembrane protein 215 2C transcript variant 1	1.92368	1.571	0.5173	NO
Bhlhe23	NM_080641	basic helix-loop-helix family 2C member e23	-1.34473	-0.600566	-0.902952	NO
Crabp1	NM_013496	cellular retinoic acid binding protein I 2C transcript variant 1	-1.70225	-1.37793	-1.53385	NO
Eomes	NM_001164789,NM_010136	eomesodermin homolog (Xenopus laevis) 2C transcript variant X1	0.0831169	1.93759	1.18155	NO
P2rx3	NM_145526	purinergic receptor P2X 2C ligand-gated ion channel 2C 3 2C transcript variant X4	-1.07299	-0.352766	-0.690336	NO
Slc6a4	NM_010484	solute carrier family 6 (neurotransmitter transporter 2C serotonin) 2C member 4 2C transcript variant X4	0.394673	1.42441	0.972427	NO
Synm	NM_183312,NM_201639,NM_207663	synemin 2C intermediate filament protein 2C transcript variant 3	-0.568835	1.28424	0.541384	NO
Gnrh1	NM_008145	gonadotropin releasing hormone 1	1.56182	1.45093	0.897079	NO
Krt12	NM_010661	keratin 12	3.21669	3.06241	1.85227	NO
Marcksl1-ps4	NR_028405	MARCKS-like 1, pseudogene 4	-2.82013	-2.9025	-3.54928	NO
Zdhhc22	NM_001080943	zinc finger 2C DHHC-type containing 22 2C transcript variant X2	1.78646	1.65135	0.970057	NO
Ntrk1	NM_001033124	neurotrophic tyrosine kinase 2C receptor 2C type 1 2C transcript variant X1	-1.62087	-1.53602	-1.62084	NO
Rwdd3	NM_025637,NM_028456	RWD domain containing 3 2C transcript variant X1	-0.184078	1.21357	-0.182578	NO
Tor3a	NM_023141	torsin family 3 2C member A	-0.0884449	1.18172	-0.0712969	NO
Dlg2	NM_001243046,NM_001243047,NM_011807	discs 2C large homolog 2 (Drosophila) 2C transcript variant X10	0.911968	1.0225	0.561043	NO
Gm5796	NM_001029930	predicted gene 5796 2C transcript variant X3	-1.62586	-1.54642	-1.78227	NO
Tfap2b	NM_001025305,NM_009334	transcription factor AP-2 beta 2C transcript variant 1	0.993721	1.10263	0.630782	NO
Gnb3	NM_013530	guanine nucleotide binding protein (G protein) 2C beta 3	1.72071	0.789686	0.277175	NO
Gngt2	NM_001038664,NM_023121	guanine nucleotide binding protein (G protein) 2C gamma transducing activity polypeptide 2 2C transcript variant X1	1.87245	0.666418	0.135273	NO
Kcnip1	NM_001190885,NM_001190886,NM_027398	Kv channel-interacting protein 1 2C transcript variant C	1.89478	1.0401	0.594519	NO
Pdc	NM_001159730,NM_024458	phosducin 2C transcript variant 1	1.21728	0.513926	0.226503	NO
Pde6c	NM_001170959,NM_033614	phosphodiesterase 6C 2C cGMP specific 2C cone 2C alpha prime 2C transcript variant 1	1.46284	0.887473	0.724891	NO
Prmt8	NM_201371	protein arginine N-methyltransferase 8	1.18401	-0.0318716	-0.503636	NO
Prph	NM_001163588,NM_001163589,NM_013639	peripherin 2C transcript variant X1	1.27063	0.32821	-0.0695388	NO
Rbfox1	NM_021477,NM_183188	RNA binding protein 2C fox-1 homolog (C. elegans) 1 2C transcript variant 2	1.43364	0.638073	0.252241	NO
Crxos1	NM_001033638,NM_001145190,NM_001205274,NR_038092	cone-rod homeobox, opposite strand	1.92225	0.797778	-0.597843	NO
Fam89a	NM_001081120	family with sequence similarity 89 2C member A	1.61899	0.987775	0.508186	NO
Gnat2	NM_008141	guanine nucleotide binding protein 2C alpha transducing 2 2C transcript variant X1	2.02569	1.12957	0.212974	NO
Nrl	NM_001136074	neural retina leucine zipper gene 2C transcript variant 4	2.58723	1.55886	0.335234	NO
Prune2	NM_181348	prune homolog 2 (Drosophila) 2C transcript variant X14	1.13215	0.780388	0.566704	NO
Stk32a	NM_178749	serine/threonine kinase 32A	1.31822	0.863196	0.580628	NO
Tmem92	NM_001034896,NM_001163172	transmembrane protein 92 2C transcript variant 2	2.85553	1.71491	0.250313	NO
Syt6	NM_018800	synaptotagmin VI 2C transcript variant X2	1.54511	1.5066	0.89175	NO
AA465934	NR_028363,NR_028364	ncRNA	1.8371	1.81447	0.913344	NO
AI506816	NR_015554,NR_038090	ncRNA	1.71418	1.74963	0.595639	NO
Ecel1	NM_021306	endothelin converting enzyme-like 1 2C transcript variant X2	1.86478	1.83473	-0.222649	NO
Gm6548	NR_003363	eukaryotic translation elongation factor 1 alpha 1 pseudogene	1.30996	1.40275	-0.531219	NO
Il1f9	NM_153511	interleukin 1 family 2C member 9	1.17027	1.19377	0.331058	NO
Pttg1	NM_001131054,NM_013917	pituitary tumor-transforming gene 1 2C transcript variant 1	-1.12514	-1.13674	-1.41991	NO
4932418E24Rik	NM_177841	RIKEN cDNA 4932418E24 gene 2C transcript variant X6	0.64722	1.11272	0.749925	NO
Cacng3	NM_019430	calcium channel 2C voltage-dependent 2C gamma subunit 3	0.442397	1.29535	0.65745	NO
Clstn2	NM_022319	calsyntenin 2 2C transcript variant X1	1.09183	1.5352	1.1595	NO
Gfra3	NM_010280	glial cell line derived neurotrophic factor family receptor alpha 3	-2.68207	-1.68515	-2.31053	NO
Plvap	NM_032398	plasmalemma vesicle associated protein	0.582584	1.05032	0.717922	NO
Prkcq	NM_008859	protein kinase C 2C theta	0.631981	2.1284	0.968555	NO
Tnfrsf14	NM_178931	tumor necrosis factor receptor superfamily 2C member 14 (herpesvirus entry mediator) 2C transcript variant X1	0.45322	1.99774	0.956575	NO
Gm3002	NR_033388	alpha-takusan pseudogene	-0.892934	-1.01715	-1.18731	NO
Gm3696	NM_001024712	predicted gene 3696 2C transcript variant X1	-1.444	-1.62076	-1.84671	NO
Rgs4	NM_009062	regulator of G-protein signaling 4	1.72505	1.51107	1.22174	NO
Slc6a1	NM_178703	solute carrier family 6 (neurotransmitter transporter 2C GABA) 2C member 1	1.2444	0.958893	0.560375	NO
St6galnac5	NM_012028	ST6 (alpha-N-acetyl-neuraminyl-2 2C3-beta-galactosyl-1 2C3)-N-acetylgalactosaminide alpha-2 2C6-sialyltransferase 5	1.15035	0.772864	0.0658213	NO
Ucp1	NM_009463	uncoupling protein 1 (mitochondrial 2C proton carrier)	1.4056	1.1335	0.710158	NO
C2cd4b	NM_001081314	C2 calcium-dependent domain containing 4B 2C transcript variant X1	1.2168	1.77294	0.824698	NO
Dbc1	NM_019967	bone morphogenic protein/retinoic acid inducible neural specific 1	0.432757	1.14266	-0.130313	NO
Opn4	NM_001128599,NM_013887	opsin 4 (melanopsin) 2C transcript variant 2	1.13593	1.94703	0.394305	NO
S100a6	NM_011313	S100 calcium binding protein A6 (calcyclin)	-1.44334	-1.426	-1.45741	NO
Vmn2r29	NM_001113468,NR_003555	vomeronasal 2 2C receptor 29 2C transcript variant 1	0.61772	1.25681	-0.8466	NO
Crx	NM_001113330,NM_007770	cone-rod homeobox 2C transcript variant 1	1.2305	0.675295	0.163643	NO
Gm4792	NR_033209	ncRNA	1.92839	1.20504	0.343402	NO
Pnpla3	NM_054088	patatin-like phospholipase domain containing 3 2C transcript variant X1	1.62288	0.926219	0.255918	NO
BB283400	NR_038124	ncRNA	1.05146	0.526185	-0.0645717	NO
Gem	NM_010276	GTP binding protein (gene overexpressed in skeletal muscle)	1.52161	0.97852	0.21856	NO
Neurod1	NM_010894	neurogenic differentiation 1	1.10399	0.81482	0.47999	NO
Rapgef5	NM_175930	Rap guanine nucleotide exchange factor (GEF) 5	1.04305	0.669146	0.172641	NO
A930015D03Rik	NR_015618	ncRNA	0.45216	1.28821	0.181624	NO
Onecut2	NM_194268	one cut domain 2C family member 2	-2.59289	-0.0356921	-5.31737	NO
Tecta	NM_009347	tectorin alpha 2C transcript variant X1	1.53827	3.32388	0.0878925	NO
