# Supplementary material for: Onecut Regulates Core Components of the Molecular Machinery for Neurotransmission in Photoreceptor Differentiation
Source: Front Cell Dev Biol. 2021 Mar 18;9:602450. doi: 10.3389/fcell.2021.602450 (PMC8012850; doi:10.3389/fcell.2021.602450)
Supplement: Supplementary file 4 [file Table_4.xlsx]

## Sheet: Suppl Table 4
Supplementary Table 4: list of the 45 mouse genes, DEGs in Sapkota et al. 2014, that have a paralog/ortholog in Ciona DEGs
1500004A13Rik
5830417I10Rik
A930015D03Rik
Ache
AI506816
Bmper
Cacna1i
Cacna2d3
Cacna2d4
Cdh18
Crx
Dynlt1b
Ebf1
Eomes
Epha10
Eps8l1
Gabra2
Glra2
Gm2897
Gm3002
Gm3696
Gm5796
Gnat2
Kcnip1
Lhx4
Lhx5
Mak
Neurod1
Neurod4
Ntrk1
Prkcq
Prss12
Ptpn3
Sema3e
Slc6a1
Slc6a4
Syt6
Tbx20
Tecta
Th
Thrb
Tmod4
Vmn2r29
Zfp385b
Zfp804a
