# Supplementary material for: Onecut Regulates Core Components of the Molecular Machinery for Neurotransmission in Photoreceptor Differentiation
Source: Front Cell Dev Biol. 2021 Mar 18;9:602450. doi: 10.3389/fcell.2021.602450 (PMC8012850; doi:10.3389/fcell.2021.602450)
Supplement: Supplementary file 5 [file Table_5.xlsx]

## Sheet: Figure 1
Figure 1. Raw data and percentage of the phenotypes of transgenic larvae electroporated with: pGsx>GFP2x (GFP2x), pGsx>OC::Act (OC::Act) and pGsx>OC::Rep (OC::Rep) constructs. The most significant percentages are indicated with the color of the corresponding construct.
					Ocellus phenotypes
	GFP2x			OC::ACT				OC::REP
	WT	Abnormal	Embryos (n)	More pigmented cells	Abnormal	Similar Control	Embryos (n)	No ocellus	Abnormal	Similar Control	Embryos (n)
I replicate	69	5	74	40	15	25	80	35	18	26	79
II replicate	68	6	74	39	18	23	80	38	16	24	78
III replicate	90	5	95	42	17	24	83	31	18	27	76
Total Number embryos	227	16	243	121	50	72	243	104	52	77	233
Percentage	93.4156	6.58436		49.7942	20.5761	29.6296		44.6352	22.3176	33.0472
				β-ɣ Crystallin staining
	GFP2x			OC::ACT				OC::REP
	Otolith label	No expression	Embryos (n)	Otolith label	No expression	Embryos (n)	Otolith label	No expression	Embryos (n)
I replicate	27	15	42	21	11	32	26	20	46
II replicate	18	14	32	22	13	35	21	16	37
Total Number embryos	45	29	74	43	24	67	47	36	83
Percentage	60.8108	39.1892		64.1791	35.8209		56.6265	43.3735

## Sheet: Figure 2
Figure 2. Raw data and percentage of photoreceptor markers Opsin and Arrestin expression in transgenic embryos electroporated with: pGsx>GFP2x (GFP2x), pGsx>OC::Act (OC::Act) and pGsx>OC::Rep (OC::Rep) constructs. The most significant percentages are indicated with the color of the corresponding construct
	GFP2x			OC::ACT				OC::REP
	Opsin expression late tailbud I
	Expression	No expression	Embryos (n)	Up	Similar to control	No expression	Embryos (n)	Down	Similar to control	No expression	embryos number	Embryos (n)
I replicate	29	4	33	14	4	3	21	3	9	35		47
II replicate	34	6	40	18	11	6	35	2	7	26		35
III replicate	29	3	32	27	15	8	50	5	5	12		22
Total Number embryos	92	13	105	59	30	17	106	10	21	73	104	104
Percentages	87.619	12.381		55.6604	28.3019	16.0377		9.61538	20.1923	70.1923
				Arrestin expression late tailbud II
	Expression	No expression	Embryos (n)	Up	Similar to control	No expression	Embryos (n)	Down	Similar to control	No expression	embryos number	Embryos (n)
I replicate	32	4	36	22	4	3	29	3	9	36		48
II replicate	34	8	42	26	11	5	42	2	10	29		41
III replicate	36	6	42	35	13	6	54	5	8	16		29
Total Number embryos	102	18	120	83	28	14	125	10	27	81	104	118
Percentages	85	15		66.4	22.4	11.2		8.47458	22.8814	68.6441
				Arrestin expression larva stage
	Expression	No expression	Embryos (n)	Up	Similar to control	No expression	Embryos (n)	Down	Similar to control	No expression	embryos number	Embryos (n)
I replicate	33	3	36	22	4	3	29	7	6	24		37
II replicate	33	7	40	26	11	5	42	6	8	25		39
Total Number embryos	66	10	76	48	15	8	71	13	14	49	104	76
Percentages	86.8421	13.1579		67.6056	21.1268	11.2676		17.1053	18.4211	64.4737

## Sheet: Figure 4
Figure 4. Raw data and percentage of the WISH profiles of the DEG inversely expressed in the OC::Act and OC::Rep conditions, in transgenic embryos at tailbud stage 22/23 electroporated with pGsx>GFP2x (GFP2x), pGsx>OC::Act (OC::Act) and pGsx>OC::Rep (OC::Rep) constructs. The most significant percentages are indicated with the color of the corresponding construct.
	GFP2x			OC::ACT				OC::REP
	22831
	Expression	No expression	Embryos (n)	Up	Similar to control	No expression	Embryos (n)	Down	Similar to control	No expression	Embryos (n)
I replicate	31	3	34	18	4	3	25	5	13	20	38
II replicate	35	7	42	25	9	6	40	3	7	23	33
III replicate	36	3	39	27	10	7	44	8	5	19	32
Total Number embryos	102	13	115	70	23	16	109	15	25	62	102
Percentages	88.6957	11.3043		64.2202	21.1009	14.6789		14.7059	24.5098	60.7843
	O4964
	Expression	No expression	Embryos (n)	Up	Similar to control	No expression	Embryos (n)	Down	Similar to control	No expression	Embryos (n)
I replicate	29	2	31	17	4	4	25	3	14	22	39
II replicate	32	6	38	26	10	5	41	5	6	21	32
III replicate	34	3	37	28	9	8	45	7	6	18	31
Total Number embryos	95	11	106	71	23	17	111	15	26	61	102
Percentages	89.6226	10.3774		63.964	20.7207	15.3153		14.7059	25.4902	59.8039
	O3816
	Expression	No expression	Embryos (n)	Up	Similar to control	No expression	Embryos (n)	Down	Similar to control	No expression	Embryos (n)
I replicate	38	4	42	24	3	2	29	6	11	24	41
II replicate	36	2	38	27	11	5	43	2	5	26	33
III replicate	40	5	45	33	10	8	51	7	7	21	35
Total Number embryos	114	11	125	84	24	15	123	15	23	71	109
Percentages	91.2	8.8		68.2927	19.5122	12.1951		13.7615	21.1009	65.1376
	Cplx2
	Expression	No expression	Embryos (n)	Up	Similar to control	No expression	Embryos (n)	Down	Similar to control	No expression	Embryos (n)
I replicate	36	3	39	22	4	4	30	7	12	24	43
II replicate	41	4	45	24	6	10	40	3	4	23	30
III replicate	39	6	45	29	9	8	46	10	5	20	35
Total Number embryos	116	13	129	75	19	22	116	15	21	67	103
Percentages	89.9225	10.0775		64.6552	16.3793	18.9655		14.5631	20.3883	65.0485
	Tmtc2
	Expression	No expression	Embryos (n)	Up	Similar to control	No expression	Embryos (n)	Down	Similar to control	No expression	Embryos (n)
I replicate	26	3	29	32	5	3	40	6	12	30	48
II replicate	33	3	36	25	5	8	38	4	2	24	30
III replicate	29	4	33	32	10	6	48	9	6	27	42
Total Number embryos	88	10	98	89	20	17	126	19	20	81	120
Percentages	89.7959	10.2041		70.6349	15.873	13.4921		15.8333	16.6667	67.5
	Diras
	Expression	No expression	Embryos (n)	Up	Similar to control	No expression	Embryos (n)	Down	Similar to control	No expression	Embryos (n)
I replicate	30	2	32	31	3	6	40	5	12	32	49
II replicate	34	4	38	26	5	5	36	1	4	28	33
III replicate	31	3	34	32	8	8	48	7	6	28	41
Total Number embryos	95	9	104	89	16	19	124	13	22	88	123
Percentages	91.3462	8.65385		71.7742	12.9032	15.3226		10.5691	17.8862	71.5447
	Slc7a14
	Expression	No expression	Embryos (n)	Up	Similar to control	No expression	Embryos (n)	Down	Similar to control	No expression	Embryos (n)
I replicate	33	3	36	20	4	12	36	22	7	8	37
II replicate	36	5	41	26	4	10	40	25	5	7	37
III replicate	32	2	34	22	5	6	33	19	4	10	33
Total Number embryos	101	10	111	68	13	28	109	66	16	25	107
Percentages	90.991	9.00901		62.3853	11.9266	25.6881		61.6822	14.9533	23.3645
	Syt
	Expression	No expression	Embryos (n)	Up	Similar to control	No expression	Embryos (n)	Down	Similar to control	No expression	Embryos (n)
I replicate	26	6	32	30	10	2	42	21	12	2	35
II replicate	25	8	33	27	8	3	38	19	11	2	32
III replicate	30	7	37	24	10	1	35	25	9	6	40
Total Number embryos	81	21	102	81	28	6	115	65	32	10	107
Percentages	79.4118	20.5882		70.4348	24.3478	5.21739		60.7477	29.9065	9.34579

## Sheet: Figure 5
Figure 5. Raw data and percentage of the WISH profiles of the DEGs orthologs of vertebrate retinal genes, in transgenic embryos at tailbud stage 22/23, electroporated with pGsx>GFP2x (GFP2x), pGsx>OC::Act (OC::Act) and pGsx>OC::Rep (OC::Rep) constructs. The most significant percentages are indicated with the color of the corresponding construct.
	GFP2x			OC::ACT				OC::REP
	Prox1
	Expression	No expression	Embryos (n)	Up	Similar to control	No expression	Embryos (n)	Down	Similar to control	No expression	Embryos (n)
I replicate	42	3	45	28	3	2	33	30	13	4	47
II replicate	33	6	39	25	8	6	39	33	6	11	50
III replicate	46	4	50	37	9	6	52	29	5	9	43
Total Number embryos	121	13	134	90	20	14	124	92	24	24	140
Percentages	90.2985	9.70149		72.5806	16.129	11.2903		65.7143	17.1429	17.1429
	Lhx5
	Expression	No expression	Embryos (n)	Down	Similar to control	No expression	Embryos (n)	Up	Similar to control	No expression	Embryos (n)
I replicate	31	2	33	6	4	19	29	27	9	2	38
II replicate	37	6	43	9	9	26	44	31	5	6	42
III replicate	34	3	37	5	8	24	37	19	5	7	31
Total Number embryos	102	11	113	20	21	69	110	77	19	15	111
Percentages	90.2655	9.73451		18.1818	19.0909	62.7273		69.3694	17.1171	13.5135
	Pax 3/7
	Expression	No expression	Embryos (n)	Up	Similar to control	No expression	Embryos (n)	Down	Similar to control	No expression	Embryos (n)
I replicate	39	3	42	21	3	8	32	2	11	23	36
II replicate	36	2	38	26	6	5	37	6	5	25	36
III replicate	38	4	42	33	9	2	44	7	7	22	36
Total Number embryos	113	9	122	80	18	15	113	15	23	70	108
Percentages	92.623	7.37705		70.7965	15.9292	13.2743		13.8889	21.2963	64.8148
	Mab21
	Expression	No expression	Embryos (n)	Down	Similar to control	No expression	Embryos (n)	Down	Similar to control	No expression	Embryos (n)
I replicate	38	2	40	26	3	4	33	6	9	23	38
II replicate	31	4	35	28	7	5	40	3	4	26	33
III replicate	36	5	41	32	9	8	49	9	5	22	36
Total Number embryos	105	11	116	86	19	17	122	15	18	71	104
Percentages	90.5172	9.48276		70.4918	15.5738	13.9344		14.4231	17.3077	68.2692
	23151
	Expression	No expression	Embryos (n)	Down	Similar to control	No expression	Embryos (n)	Down	Similar to control	No expression	Embryos (n)
I replicate	29	4	33	29	11	2	42	6	12	30	48
II replicate	34	3	37	23	7	7	37	4	2	24	30
III replicate	27	4	31	27	7	8	42	4	6	27	37
Total Number embryos	90	11	101	79	25	17	121	14	20	81	115
Percentages	89.1089	10.8911		65.2893	20.6612	14.0496		12.1739	17.3913	70.4348
	Slc6a2
	Expression	No expression	Embryos (n)	Up	Similar to control	No expression	Embryos (n)	Down	Similar to control	No expression	Embryos (n)
I replicate	32	4	36	22	8	4	34	5	12	28	45
II replicate	31	5	36	20	5	6	31	4	4	23	31
III replicate	28	3	31	29	7	3	39	7	6	26	39
Total Number embryos	91	12	103	71	20	13	104	16	22	77	115
Percentages	88.3495	11.6505		68.2692	19.2308	12.5		13.913	19.1304	66.9565
